# Supplementary material for: Integrated metabolome and transcriptome analysis provide insight into the biosynthesis of flavonoids in Panax japonicus
Source: Front Plant Sci. 2024 Jul 29;15:1432563. doi: 10.3389/fpls.2024.1432563 (PMC11317393; doi:10.3389/fpls.2024.1432563)
Supplement: Supplementary file 1 [file Table_1.xlsx]

## Sheet: Table S1
Table S1.Metabolic data of flavonoids in P. japonicus
Index	Q1 (Da)	Q3 (Da)	Molecular weight (Da)	Formula	Ionization model	Compounds	Class I	Class II	CAS	Level	mRM1	mRM2	mRM3	fRM1	fRM2	fRM3	SM1	SM2	SM3	LM1	LM2	LM3	FM1	FM3	FM5	QC01	QC02	QC03	cpd_ID	kegg_map
HJN055	435.13	273.08	436.137	C21H24O10	[M-H]-	Dihydrocharcone-4'-O-glucoside	Flavonoids	Chalcones	-	3	69682.1	11706.7	35020.1	27239	9	22815	79392.8	79802.3	244967	378005	124074	176303	1.61529e+06	825279	1.32473e+06	170040	173673	187187	-	-
Lmsn003297	449.11	287.06	450.116	C21H22O11	[M-H]-	3,4,2',4',6'-Pentahydroxychalcone-4'-O-glucoside	Flavonoids	Chalcones	-	3	1.08468e+06	25987.7	274167	526396	70684.8	87857	129547	99994.8	95573.1	119811	103000	171306	4.12256e+06	1.07873e+06	902555	956921	827107	914312	C16408	ko00941,ko01110
Zmpn004068	567.17	273.08	568.179	C26H32O14	[M-H]-	Phloretin-2'-O-(6''-O-xylosyl)glucoside	Flavonoids	Chalcones	-	1	216157	164889	104885	16206	24230.3	13655	1.05312e+06	1.71289e+06	1.45822e+06	2.99195e+06	2.68947e+06	2.32188e+06	1.83754e+06	1.87688e+06	1.40609e+06	791113	705794	660299	-	-
Xmgp006913	341.14	137.06	340.131	C20H20O5	[M+H]+	2,4,2',4'-tetrahydroxy-3'-prenylchalcone	Flavonoids	Chalcones	-	3	45374.3	188349	86043.6	324932	471939	557159	7.09663e+06	7.72366e+06	5.50671e+06	236863	312608	313784	137277	463737	97694.4	766370	811680	654231	-	-
pme2960	273.08	153.02	272.068	C15H12O5	[M+H]+	Naringenin chalcone; 2',4,4',6'-Tetrahydroxychalcone	Flavonoids	Chalcones	73692-50-9	3	10894.9	14406.4	10298.7	25071.4	32248.7	23535.7	9	9	9	31628.2	62273.5	59458.6	172230	80755.7	445617	37247	40021	31089.4	C06561	ko00941,ko01100,ko01110
Hmlp005803	271.1	121.03	270.089	C16H14O4	[M+H]+	4,4'-dihydroxy-2'-methoxychalcone	Flavonoids	Chalcones	-	3	168712	228602	76766.7	766807	648859	674989	73404.4	83444.7	39127.2	424514	259203	205059	435915	460786	302721	292250	375167	318408	-	-
Lmfn004093	435.13	315.09	436.137	C21H24O10	[M-H]-	Phloretin-4'-O-glucoside (Trilobatin)	Flavonoids	Chalcones	4192-90-9	2	119747	124523	12575	184188	67451.4	129082	80660	23973.4	40608.2	47627.9	11224.2	25476.8	149001	24928.7	11793.9	71590.3	82646.6	63419.4	-	-
Lmlp006175	435.13	273.09	434.121	C21H22O10	[M+H]+	Isosalipurposide (Phlorizin Chalcone)	Flavonoids	Chalcones	4547-85-7	3	43003.9	40998.7	41529.6	30640.6	18972.1	30505.9	63173	63338	120960	168304	99624.2	117238	658565	663716	9	163550	190963	143770	C16406	ko00941
Lmsp004851	291.09	123.04	290.079	C15H14O6	[M+H]+	3-Hydroxyphloretin	Flavonoids	Chalcones	57765-66-9	3	22728.1	15204.3	9444.67	13793.1	50513.6	71450.3	34170.9	7294.71	16156.3	426969	113595	520239	122830	123740	264848	79021.1	101110	78383.5	-	-
mws2118	435.13	167.04	436.137	C21H24O10	[M-H]-	Phloretin-2'-O-glucoside (Phlorizin)	Flavonoids	Chalcones	60-81-1	3	32267	5375.69	9502.19	7790.36	7642.95	2151.56	44600.4	47400.4	173630	254323	56054.2	83732.6	974840	545125	197976	97298.8	68717.9	88704.9	C01604	ko00941,ko01110
Hmpn005101	451.12	289.07	452.132	C21H24O11	[M-H]-	Sieboldin	Flavonoids	Chalcones	18777-73-6	2	1922.25	3000.73	22660.6	25292	11153.9	10828.4	7939.92	6840.17	12313.4	112934	101317	203037	59644.5	73236.5	114067	24206.7	36377.9	34274.8	-	-
Cmxn004016	451.13	289.08	452.132	C21H24O11	[M-H]-	Dihydromarein	Flavonoids	Chalcones	-	2	73314.1	144920	240950	133524	233061	616532	162733	161026	158091	441428	254842	514367	1.98946e+06	1.22227e+06	1.16978e+06	171438	191336	282249	-	-
pme0001	609.18	301.07	610.19	C28H34O15	[M-H]-	Hesperetin-7-O-neohesperidoside(Neohesperidin)*	Flavonoids	Flavanones	13241-33-3	2	131061	505717	9.18273e+06	43945.1	65485.8	38848.5	30398.2	313313	100592	2.38231e+07	98574.4	39353.5	589485	294019	495782	1.88709e+06	1.71803e+06	1.75763e+06	C09806	ko00941
pmb0686	537.12	289	536.117	C24H24O14	[M+H]+	Eriodictyol-7-O-(6''-malonyl)glucoside	Flavonoids	Flavanones	-	3	3650.22	11633.2	12763.2	22917.6	29691.3	57192.8	19712.5	16920.9	279469	21512.5	9005.74	957598	25584.3	2.2911e+06	43862.8	152993	172776	160388	-	-
Lmsp004301	451.12	289.07	450.116	C21H22O11	[M+H]+	3',5,5',7-Tetrahydroxyflavanone-7-O-glucoside	Flavonoids	Flavanones	-	3	166139	116251	53484.8	54413.5	75377.7	46602.6	283023	797127	230316	4.21336e+06	4.34307e+06	1.93682e+06	1.15257e+06	775185	1.90007e+06	1.04616e+06	1.12269e+06	1.23119e+06	-	-
mws0057	451.12	289.07	450.116	C21H22O11	[M+H]+	Eriodictyol-7-O-glucoside	Flavonoids	Flavanones	38965-51-4	3	123376	105486	33730.1	44141.6	13931.5	3048.05	251497	577424	196863	4.46415e+06	4.03171e+06	2.30936e+06	1.04479e+06	556207	1.88358e+06	1.01669e+06	827548	953250	-	-
pme1598	463.12	301.07	464.132	C22H24O11	[M-H]-	Hesperetin-5-O-glucoside	Flavonoids	Flavanones	69651-80-5	2	142819	84424.8	348919	119515	91419.8	66196.6	558782	310708	1.95011e+06	802690	1.04916e+06	1.56641e+06	4.07232e+06	5.20893e+06	4.13598e+06	818399	661797	755309	-	-
mws1066	579.17	271.06	580.179	C27H32O14	[M-H]-	Naringenin-7-O-Rutinoside(Narirutin)*	Flavonoids	Flavanones	14259-46-2	2	7851.4	6784.31	212194	6080.22	11565.3	2462.74	9	9	9	174914	2139.2	2791.38	8645.39	12873.9	1590.83	15812.3	12480.5	14812.9	C09793	-
HJN087	433.12	271.06	434.121	C21H22O10	[M-H]-	Naringenin-4'-O-glucoside	Flavonoids	Flavanones	-	1	110679	49214	95941.3	34340.1	21451.7	51903.1	46313.9	100646	156989	99678	78184.2	37684.3	516010	480109	18607.5	122716	92353.8	115895	-	-
Jmgn004021	449.11	269.05	450.116	C21H22O11	[M-H]-	6-C-Glucosyl-2-Hydroxynaringenin	Flavonoids	Flavanones	-	3	14591.3	67100.5	29832.8	62067.1	157066	90701.6	70179.8	529760	153153	967537	1.08428e+06	214943	240631	106255	555466	234600	198819	175163	-	-
mws0036	609.18	301.09	610.19	C28H34O15	[M-H]-	Hesperetin-7-O-rutinoside (Hesperidin)*	Flavonoids	Flavanones	520-26-3	2	57608.5	69342.3	8.3141e+06	5903.91	9534.74	8130.51	16631.2	8046.96	5008.86	2.51933e+07	24094.9	12260.7	459024	63916.2	76482.3	1.69185e+06	1.24266e+06	1.47517e+06	C09755	-
HJN090	433.11	271.06	434.121	C21H22O10	[M-H]-	Butin-7-O-glucoside	Flavonoids	Flavanones	-	1	102187	33339.7	102207	29108.8	27761.4	50117.9	34657.7	92925.1	157542	84059.5	43407.6	16958.2	468014	472984	9	105926	89099.5	75471.6	-	-
pme3475	273.08	153.02	272.068	C15H12O5	[M+H]+	Butin; 7,3',4'-Trihydroxyflavanone	Flavonoids	Flavanones	492-14-8	3	4942.63	11133.9	9897.79	12277.2	29698.4	17373.6	114986	85806.6	71702.1	22617.7	11960.7	24123.1	108300	15361.7	531967	47436.3	33446.4	50251.8	C09614	ko00941
HJN086	449.11	287.06	450.116	C21H22O11	[M-H]-	Eriodictyol-3'-O-glucoside	Flavonoids	Flavanones	-	3	27107	10858.1	26156.4	21380.1	20103.8	23037.5	72083.4	40874.6	43532.8	279240	210742	187702	172477	78027.3	151240	61085.3	42024.7	63364.7	-	-
pmb3023	449.11	287.06	450.116	C21H22O11	[M-H]-	Eriodictyol-8-C-glucoside	Flavonoids	Flavanones	1023271-51-3	3	44639.9	12384.1	61585.1	42722	78420.3	58214.9	77075.7	44811.2	40799.3	194609	241557	280772	643959	746854	319694	90285.1	121171	76541.1	-	-
mws1179	433.11	271.07	434.121	C21H22O10	[M-H]-	Naringenin-7-O-glucoside (Prunin)	Flavonoids	Flavanones	529-55-5	2	17167.5	12381.1	29298.3	10551.9	11115.2	21687.8	7642.23	33187	36135.7	251948	122975	95156.1	322683	147325	194783	26255.1	38999.7	24045.5	C09099	ko00941
mws0046	579.17	271.06	580.179	C27H32O14	[M-H]-	Naringenin-7-O-Neohesperidoside(Naringin)*	Flavonoids	Flavanones	10236-47-2	2	18748.4	22915.2	6281.22	5768.95	7360.21	6797.64	26681	86159.4	14073.9	39288.6	84570.2	27322.9	74207.1	86517.3	56929	30224.4	24476.2	47631	C09789	ko00941
Lmzp002365	465.14	303.09	464.132	C22H24O11	[M+H]+	Hesperetin-7-O-glucoside	Flavonoids	Flavanones	31712-49-9	3	504389	595117	1.38042e+06	430709	389662	160639	933179	1.4222e+06	373890	6.34274e+06	715391	433336	707309	432528	984824	974005	582620	1.62968e+06	C16422	ko00941
Cmsp004086	303.09	229.08	302.079	C16H14O6	[M+H]+	Dihydrokaempferide	Flavonoids	Flavanonols	137225-59-3	2	15458.1	33378.5	10529.5	26520.3	57787	28208.4	9	9	9	612509	279915	774026	745693	433648	1.15582e+06	164459	184923	198965	-	-
Lmtn002796	449.11	287.06	450.116	C21H22O11	[M-H]-	Aromadendrin-7-O-glucoside	Flavonoids	Flavanonols	28189-90-4	2	229944	61730.2	77602.2	137424	63737.5	181289	110423	239144	84441.8	534299	292702	520855	1.32665e+06	1.15956e+06	9	178487	185691	153024	-	-
Lmlp005236	451.12	289.08	450.116	C21H22O11	[M+H]+	Dihydrokaempferol-3-O-glucoside	Flavonoids	Flavanonols	1049-08-8	3	14849	49156.8	16269.6	58483.8	42728.2	15416	9	9	9	1.37683e+06	1.70348e+06	1.06001e+06	874769	493949	3.56032e+06	631464	520124	617656	-	-
Xmsn002700	465.13	303.05	466.111	C21H22O12	[M-H]-	Taxifolin-3'-O-glucoside	Flavonoids	Flavanonols	31106-05-5	3	56825.4	101582	151203	123494	122177	98033.5	101063	170063	237990	20207.7	82122.2	98471.1	83440.3	30855.3	45788	45856.5	67620.1	79012.2	-	-
Lmmn004625	449.11	287.06	450.116	C21H22O11	[M-H]-	Dihydrokaempferol-7-O-glucoside	Flavonoids	Flavanonols	-	3	31211.1	12589.7	20162.2	3202.62	14267.4	18317.9	73198.7	61869.7	29099	301366	285777	268119	190312	116261	152303	77835.4	52901.7	103424	-	-
Lmjp001877	581.15	287.05	581.15	C26H29O15+	[M]+	Cyanidin-3-O-sambubioside[Cyanidin-3-O-(2''-O-xylosyl)glucoside]	Flavonoids	Anthocyanidins	63535-17-1	1	189671	267815	26934.7	60556.2	15052	336966	7.41703e+07	6.87319e+07	8.33853e+07	1.28485e+06	9.71126e+06	2.11542e+07	1.44454e+06	8.34911e+06	324447	4.9017e+07	4.77948e+07	4.8788e+07	C20490	ko00942
Hmmp002248	565.15	271.06	565.155	C26H29O14+	[M]+	Pelargonidin-3-O-glucoside-5-O-arabinoside	Flavonoids	Anthocyanidins	-	3	15422.3	10664.2	3941.27	1193.15	5825.28	6500.55	469947	7.4374e+06	7.20906e+06	36036.1	245024	249027	49468.7	164561	25323.3	420142	437015	414677	-	-
Zmcp002924	611.16	287.05	611.161	C27H31O16+	[M]+	Cyanidin-3-O-(2''-O-glucosyl)glucoside	Flavonoids	Anthocyanidins	38820-68-7	3	24140.4	21192.1	2398.12	39011.3	39512.7	19016.1	4.23917e+06	2.16559e+07	3.1027e+07	111867	668389	2.02364e+06	24529	391788	20603.3	1.80153e+06	1.69523e+06	1.86718e+06	C16306	ko00942
Zmxp005470	579.13	331.08	578.127	C26H26O15	[M+H]+	Tricin-7-O-(6''-O-malonyl)glucoside	Flavonoids	Flavones	-	3	16575.7	25015.7	7074.1	35052.9	380002	199552	77719	86096.9	96137	59105.3	110892	86634.7	147371	109370	124017	51173.9	52442.8	52452.6	-	-
Hmcn001884	463.09	301.03	464.096	C21H20O12	[M-H]-	6-Hydroxyluteolin 5-glucoside	Flavonoids	Flavones	-	2	115539	124531	250209	67609.7	73586.5	33541.3	545149	204746	1.65553e+06	696434	1.01168e+06	1.38989e+06	3.77066e+06	4.99259e+06	3.80886e+06	814915	856595	834049	-	-
Lmnp002448	641.17	479.11	640.164	C28H32O17	[M+H]+	5,7,3',4'-Tetrahydroxy-6-methoxyflavone-8-C-[glucosyl-(1-2)]-glucoside	Flavonoids	Flavones	-	2	2.54985e+06	2.18239e+06	1.27409e+06	272086	180660	202299	6.99535e+06	1.08203e+07	6.70674e+06	1.12963e+07	1.03784e+07	6.37765e+06	1.30012e+07	8.1579e+06	6.73024e+06	5.41334e+06	5.14872e+06	5.17054e+06	-	-
mws0055	373.13	343.09	372.121	C20H20O7	[M+H]+	Tangeretin (4',5,6,7,8-Pentamethoxyflavone)	Flavonoids	Flavones	481-53-8	3	7135.62	9577.2	15656.4	34736	34718.9	19125.7	7246.34	16022.2	23041.7	14131.3	10405.3	13762.4	12190.6	12011.4	5359.03	13565.4	14402	13709.9	C10190	-
pmb0736	493.13	331.08	492.127	C23H24O12	[M+H]+	Tricin-7-O-Glucoside	Flavonoids	Flavones	32769-01-0	3	32940.4	41396.7	9218.29	121444	151568	153538	49909.6	154900	147139	463833	1.54196e+06	485650	262659	288670	580546	212580	223533	206442	-	-
pmb3006	431.1	269.04	432.106	C21H20O10	[M-H]-	Apigenin-7-O-glucoside(Cosmosiin)	Flavonoids	Flavones	578-74-5	3	314715	466105	343749	261384	490824	159042	702232	1.57706e+06	438424	434016	1.4539e+06	704978	610548	504263	1.64619e+06	357119	328198	354225	C04608	ko00944
Hmpp002612	611.16	287.05	610.153	C27H30O16	[M+H]+	Luteolin-7-O-gentiobioside	Flavonoids	Flavones	-	1	1.60547e+07	1.44812e+07	4.7702e+06	1.07089e+06	444311	28363.1	1.66987e+07	3.76577e+07	9.91306e+06	5.98421e+07	7.32015e+07	6.66688e+07	4.28056e+07	3.30807e+07	6.36252e+07	6.28256e+07	5.7542e+07	6.25863e+07	-	-
Zmjp004610	537.16	375.11	536.153	C25H28O13	[M+H]+	5,4'-Dihydroxy-3,6,7,3'-tetramethoxyflavone-4'-O-glucoside	Flavonoids	Flavones	23279-19-8	3	80237.3	112515	89951.7	82136.8	399785	464287	283297	310711	678304	1.4938e+06	2.88792e+06	2.90443e+06	399371	933920	981240	422315	379994	401121	-	-
MWSHY0149	239.07	137.03	238.063	C15H10O3	[M+H]+	5-Hydroxyflavone	Flavonoids	Flavones	491-78-1	3	28940.8	23144.7	20424.6	19405.6	20236.1	18482	20346.6	23503.8	20376.8	26310.2	33568.4	25560.3	19810.4	23409.3	23002.5	119587	115289	107624	-	-
pmp000579	463.12	301.07	462.116	C22H22O11	[M+H]+	Diosmetin-7-O-galactoside*	Flavonoids	Flavones	-	3	7573.92	38543	65307.1	52483.2	33694.4	71878.4	95494.2	544073	270105	488176	1.33961e+06	1.26213e+06	2.14498e+06	875825	1.67752e+06	343048	335210	308858	-	-
MWSHY0121	463.09	287.06	462.08	C21H18O12	[M+H]+	Luteolin-7-O-glucuronide	Flavonoids	Flavones	29741-10-4	3	99610	51657.8	28576.8	268515	84394.1	102422	102820	62641.7	41240.4	103869	90820.8	295030	49978.8	155344	314183	111348	108115	99761.9	C03515	ko00944
Hagn002801	385.08	85.03	386.1	C20H18O8	[M-H]-	5,6,7,5'-tetramethoxy-3',4'-methylenedioxyflavonoid	Flavonoids	Flavones	-	1	7.85983e+06	4.78728e+06	2.87231e+06	1.37014e+07	1.20232e+07	1.31532e+07	3.56283e+07	1.65377e+07	1.52756e+07	8.17974e+07	1.38095e+08	6.62894e+07	9.80226e+07	6.51485e+07	8.36535e+07	2.43102e+07	2.71186e+07	2.46688e+07	-	-
Zmxp004480	625.18	301.07	624.169	C28H32O16	[M+H]+	Chrysoeriol-7-O-gentiobioside	Flavonoids	Flavones	-	3	6774.31	14704.9	13092.9	5565.75	5174	11027.4	22423.5	101167	61049.1	153759	226480	255315	123683	123092	131606	48613.4	51767.9	54921.9	-	-
Hmgp002148	479.12	317.06	478.111	C22H22O12	[M+H]+	Nepetin-7-O-alloside*	Flavonoids	Flavones	-	1	279250	8.33582e+06	1.15729e+07	35092	91795.4	372293	75110.7	296280	3.87077e+07	5.44967e+06	3.69899e+06	1.47477e+06	2.97529e+07	1.33174e+07	2.44053e+07	7.09245e+07	6.68522e+07	7.60689e+07	-	-
pmb3041	521.09	329.2	522.101	C23H22O14	[M-H]-	Tricin-7-O-saccharic acid	Flavonoids	Flavones	-	3	48430.3	341393	84383.2	112236	320129	202570	937079	1.6582e+06	576485	143905	451766	166292	1.46319e+06	1.86603e+06	1.62605e+06	395183	351035	397508	-	-
pmb0578	655.17	207	654.159	C32H30O15	[M+H]+	Luteolin-7-O-(6''-sinapoyl)glucoside	Flavonoids	Flavones	-	3	73218.1	123309	290257	142003	265358	980725	6965.78	19801.9	19026.5	58563.4	70844.9	21879.7	113554	57948	341781	172476	158525	146084	-	-
Hagn002504	355.07	85.03	356.09	C19H16O7	[M-H]-	5,7,5'-Trimethoxy-3',4'-methylenedioxyflavonoid	Flavonoids	Flavones	-	1	2.07276e+07	4.9069e+06	5.37252e+06	1.15388e+07	4.06776e+06	9.20188e+06	4.40476e+07	1.78516e+07	1.16224e+07	1.74853e+07	1.36319e+07	1.20994e+07	1.46352e+08	8.48207e+07	3.43212e+08	3.86202e+07	3.2585e+07	3.60965e+07	-	-
pmb0680	741.2	147.3	740.195	C36H36O17	[M+H]+	Vitexin-7-O-(6''-p-coumaroyl)glucoside	Flavonoids	Flavones	-	3	6235.92	1559.17	9	19766.3	1933.57	13581.6	11579.1	4286.13	11851.5	54657.4	36980	171029	27792	40394.3	24675.7	30805.9	26125.5	26550	-	-
Hmmp004965	463.124	301.07	462.116	C22H22O11	[M+H]+	Diosmetin-7-O-glucoside*	Flavonoids	Flavones	20126-59-4	3	27542.2	17162	14888.7	27532.1	52689	36285.3	102371	520152	235713	536930	1.3949e+06	1.37156e+06	2.10196e+06	934209	1.69695e+06	329357	398036	369493	-	-
mws0043	403.14	373.1	402.132	C21H22O8	[M+H]+	Nobiletin (5,6,7,8,3',4'-Hexamethoxyflavone)	Flavonoids	Flavones	478-01-3	3	16070.9	24761.5	32206.6	43977.1	53005.4	23069	23604.8	23608.1	36732.9	39199	21041.4	38904.9	22533	20854.2	11738.3	34734.4	29790.3	29377.6	C10112	-
MWSHY0202	237.09	135.05	236.084	C16H12O2	[M+H]+	6-Methylflavone	Flavonoids	Flavones	29976-75-8	2	69371	65006.7	47424.9	421443	257863	184303	250801	148406	125054	1.61701e+06	2.84209e+06	1.97378e+06	537363	285153	294638	354278	301733	361464	-	-
pme2459	449.11	287.06	448.101	C21H20O11	[M+H]+	Luteolin-7-O-glucoside (Cynaroside)	Flavonoids	Flavones	5373-11-5	1	537530	720812	531856	116352	81226.7	18314.7	1.01813e+06	4.15559e+06	2.93778e+06	5.39451e+07	5.57606e+07	4.32893e+07	2.99134e+07	1.74791e+07	6.87391e+07	2.09324e+07	2.2269e+07	1.83126e+07	C03951	ko00944
Hmgp002189	463.13	301.07	462.116	C22H22O11	[M+H]+	Hispidulin-7-O-glucoside(Homoplantaginin)	Flavonoids	Flavones	17680-84-1	2	20754.4	13297.3	33329.9	12559.9	22891.1	51560.5	130544	399944	247893	479127	1.36516e+06	1.41194e+06	1.96677e+06	835707	1.72989e+06	312380	377987	376294	C17762	-
Lmjp003655	463.12	301.08	462.116	C22H22O11	[M+H]+	6-C-MethylKaempferol-3-glucoside	Flavonoids	Flavones	-	2	39060.6	23047.6	59545.8	23140.3	38486.6	35088.4	122560	456985	235631	473303	1.29892e+06	1.2672e+06	1.83369e+06	832457	1.71078e+06	344367	386925	312880	-	-
Zmjp003291	595.17	433.12	594.159	C27H30O15	[M+H]+	Vitexin-2''-O-galactoside	Flavonoids	Flavones	-	2	86318.2	399412	228017	333293	391569	547989	42259.5	74620.6	160844	9	9	9	211550	21077	116961	115949	124548	99504.8	-	-
mws0072	433.11	271.06	432.106	C21H20O10	[M+H]+	Apigenin-5-O-glucoside	Flavonoids	Flavones	28757-27-9	3	9	9	9	18089.4	20566.9	8386.29	32871.7	46255.4	33226.7	423153	147103	589738	82061.9	48706.4	52637.8	58263.4	47075.3	49689.3	-	-
pmp000581	475.12	271.06	474.116	C23H22O11	[M+H]+	Apigenin-7-O-(6''-acetyl)glucoside	Flavonoids	Flavones	72741-92-5	3	127181	77992	72733.5	106150	36815.1	52574.3	5558.08	3870.81	3389.17	14945.4	11583.7	3057.99	28873.4	11390.5	13802.4	97343.3	82684.7	78799.7	-	-
pmp000012	463.087	287.055	462.08	C21H18O12	[M+H]+	Scutellarein-7-O-glucuronide (Scutellarin)	Flavonoids	Flavones	27740-01-8	3	79408.1	56875.9	31403.6	228627	73968.8	116002	95383.3	98012.4	32911.2	85880.7	73793.9	241857	61599.3	132297	269258	98015	95683.7	118047	-	-
pmb2999	461.11	299.1	462.116	C22H22O11	[M-H]-	Chrysoeriol-5-O-glucoside	Flavonoids	Flavones	-	3	16350.6	20298.6	43572.2	14892.4	21371.5	31847.5	17140.8	6294.63	145436	27919.4	39585.3	46677.2	294996	459929	144749	73109	92253	91685.1	-	-
pmb0713	655.19	331.08	654.18	C29H34O17	[M+H]+	Tricin-7-O-(2''-O-glucosyl)glucoside	Flavonoids	Flavones	-	2	13718.9	8937.62	16089.5	966.538	3046.12	8559.17	278215	163977	108357	331567	184012	89155.4	2.72195e+06	346024	960284	188928	180663	147330	-	-
pmp000172	477.14	315.08	476.132	C23H24O11	[M+H]+	5,2'-Dihydroxy-7,8-dimethoxyflavone glycoside	Flavonoids	Flavones	-	3	14560.7	35672.1	43317.2	143331	119562	263813	173310	26555.7	95172	255968	240867	223523	115924	48831.3	443322	141424	118970	110779	-	-
Hmmp002169	903.25	741.2	902.269	C39H50O24	[M+H]+	Luteolin-5,7-di-O-rutinoside	Flavonoids	Flavones	-	3	27063.9	6133.84	23060.3	24378.1	9063.33	20907.6	11504.7	6775.87	7035.8	40093.7	6815.03	6781.82	16951.9	11993.3	4172.64	17042	20583.1	16124.2	-	-
Lmsp004632	287.06	269.04	286.048	C15H10O6	[M+H]+	Scutellarein (5,6,7,4'-Tetrahydroxyflavone)	Flavonoids	Flavones	529-53-3	3	71790.8	47590.8	27870.4	20682.5	16082	5502.84	95721	272503	49761.6	1.53167e+06	1.63545e+06	631474	540720	287449	682598	364842	428649	330503	C10184	-
Hmgp002036	479.12	317.06	478.111	C22H22O12	[M+H]+	Nepetin-7-O-glucoside(Nepitrin)*	Flavonoids	Flavones	569-90-4	1	6.4343e+06	7.41475e+06	1.29834e+07	926717	76584.7	344927	3.25229e+06	5.67176e+06	4.47148e+07	6.02776e+06	3.87299e+06	2.21651e+07	1.43705e+08	6.48724e+07	1.30104e+08	5.76397e+07	6.19795e+07	7.48071e+07	-	-
Zmxp004503	655.18	331.06	654.18	C29H34O17	[M+H]+	Tricin-5,7-O-diglucoside	Flavonoids	Flavones	-	2	9	6410.56	12345.6	22621.6	2977.03	7277.73	6194.22	21610.6	23892.6	269791	346504	257050	52704.9	56183.1	146759	93551.2	119904	94839.7	-	-
mws1661	609.18	301.07	608.174	C28H32O15	[M+H]+	Diosmetin-7-O-rutinoside (Diosmin)*	Flavonoids	Flavones	520-27-4	3	7065.68	17255.8	16799.2	9343.8	7303.14	9739.77	29678.7	51513.7	37000.3	160163	87060.6	77274.2	53797.3	45511.9	71692	23201	28379.8	31059.3	C10039	-
pmp000587	535.11	287.05	534.101	C24H22O14	[M+H]+	Luteolin-7-O-(6''-malonyl)glucoside	Flavonoids	Flavones	-	1	285097	213617	568739	29307.3	15849.2	18437.4	12572.3	32982.7	1.02915e+07	84581.8	9	3.72709e+07	692278	6.50776e+07	1.51691e+06	6.11579e+06	7.25139e+06	8.4741e+06	C10103	-
pmn001702	461.07	285.05	462.08	C21H18O12	[M-H]-	Tetahydroxyflavone-7-O-glucuronide	Flavonoids	Flavones	-	3	55541	31795	21348.9	230984	54128.2	70123.8	55346.3	44299.7	23493.5	31391.3	26817.9	219251	30032.1	141460	285617	64280.9	46586.9	53256.2	-	-
Hmjp003008	609.14	287.06	608.138	C27H28O16	[M+H]+	Luteolin-7-O-glucuronide-5-O-rhamnoside	Flavonoids	Flavones	-	3	9	9	9	3298.58	5631.22	5626.64	41003.3	49982.8	14870	325568	443319	198051	58945	33312.8	61648.4	56489.2	63269.3	44817.5	-	-
pme0368	579.17	271.04	578.164	C27H30O14	[M+H]+	Apigenin-7-O-rutinoside (Isorhoifolin)	Flavonoids	Flavones	552-57-8	3	4974.25	9178.23	6246.26	7756.73	10325.8	6849.75	3092.27	9418.37	2477.56	84054.7	168991	37535.9	2546.64	62987.3	19733.3	15067.7	21203.6	19683.4	-	-
MWSmce498	579.17	271.07	578.164	C27H30O14	[M+H]+	Apigenin-7-O-neohesperidoside (Rhoifolin)	Flavonoids	Flavones	17306-46-6	3	5377.25	7260.06	9443.63	3870.27	16896.9	5428.71	726.026	790.685	7647.4	65306	167672	28577	4816.41	56423.1	12833.4	21462.7	21968.6	15825.9	C12627	ko00944
Lmmp004269	815.17	287.05	814.159	C37H34O21	[M+H]+	Luteolin-7-O-glucuronide-(2→1)-(2''-Feruloyl)glucuronide	Flavonoids	Flavones	-	2	9	9	9	9	9	9	8227.71	21415	16838.8	2.32872e+06	533347	488298	144598	150164	259567	181398	261592	209406	-	-
Hmqp003184	667.15	287.06	666.143	C29H30O18	[M+H]+	Luteolin-7-O-(6''-malonyl)glucoside-5-O-arabinoside	Flavonoids	Flavones	-	3	9	9	9	2870.61	9	3150.6	6811.53	21606.4	13109.4	317563	871577	164338	71610.1	96341	281786	99799.8	65164.1	84821	-	-
MWSHY0016	449.11	299.06	448.101	C21H20O11	[M+H]+	Luteolin-6-C-glucoside (Isoorientin)*	Flavonoids	Flavones	4261-42-1	2	37970.4	27052.4	13339.9	9	9096.07	11907.5	36577.5	68012.1	37224.9	909052	434635	180690	183363	115352	229758	218666	218607	147934	C01821	-
Hmmp002447	725.2	433.11	724.221	C33H40O18	[M+H]+	Apigenin-7-O-rutinoside-4'-O-rhamnoside	Flavonoids	Flavones	-	3	1139.23	7457.32	9	4972.29	2072.1	1174.04	9	9	9	10262.7	8015.99	8432.84	9734.25	8013.31	4054.49	3229.84	4383.16	4983.75	-	-
Lmtp003948	481.13	319.05	480.127	C22H24O12	[M+H]+	3',5',5,7-Tetrahydroxy-4'-methoxyflavanone-3'-O-glucoside	Flavonoids	Flavones	-	2	1.03898e+06	834234	540067	101515	57282.5	55832.7	2.47375e+06	3.55546e+06	2.10042e+06	3.54175e+06	4.1115e+06	2.76952e+06	5.26849e+06	2.61545e+06	2.15571e+06	1.66366e+06	1.10011e+06	1.07947e+06	-	-
pma6640	479.12	317.07	478.111	C22H22O12	[M+H]+	3'-O-Methyltricetin-7-O-glucoside	Flavonoids	Flavones	-	3	2.87783e+07	2.45322e+07	1.77664e+07	3.7268e+06	1.82526e+06	1.96721e+06	4.5547e+07	6.09058e+07	5.02732e+07	5.833e+07	5.67445e+07	5.50019e+07	7.02802e+07	4.55127e+07	4.12758e+07	2.28084e+07	2.83715e+07	3.83631e+07	-	-
Zmhp003186	771.21	147.04	770.206	C37H38O18	[M+H]+	Isovitexin-2''-O-(6'''-feruloyl)glucoside	Flavonoids	Flavones	-	3	9	9	9	744.216	5042.56	3830.83	50537.5	20340.8	52734.4	71917.7	17364.2	91040.3	56178.5	127470	20625.7	28744.5	31425.2	18162.6	-	-
pmp001080	609.18	301.07	608.174	C28H32O15	[M+H]+	Diosmetin-7-O-Neohesperidoside (Neodiosmin)*	Flavonoids	Flavones	38665-01-9	3	1160.93	9871.91	2732.27	3235.02	2865.95	1150.56	6831.23	21457.1	17233.2	27039.7	35828.6	41046.6	22565.5	13902.3	16086.1	8649.31	11836.2	15479.1	-	-
pmp000003	317.07	302.04	316.058	C16H12O7	[M+H]+	Nepetin (5,7,3',4'-Tetrahydroxy-6-methoxyflavone)	Flavonoids	Flavones	520-11-6	3	11431.7	48724	26707.3	7882.72	7650.68	1677.61	278105	472063	191551	1.3458e+06	350374	421035	820014	516212	1.58687e+06	151695	258325	272798	-	-
Lmpp003930	579.15	271.06	578.142	C30H26O12	[M+H]+	Apigenin-7-O-(6''-p-Coumaryl)glucoside	Flavonoids	Flavones	-	3	1014.87	11158.2	15217.4	11723	4592.06	5511.99	1701.98	13147.9	6233.08	83188.9	190546	20520.3	1630.87	56019.7	13166.6	24459.4	13730	25908.2	-	-
MWSslk146	595.17	433.12	594.159	C27H30O15	[M+H]+	4'-O-Glucosylvitexin	Flavonoids	Flavones	38950-94-6	3	23099.7	76440.9	39236.6	103597	137730	202688	24033.9	46928.1	32639.5	65576.3	140651	65795.4	87991.1	44603.9	8935.6	28913.6	23680.4	43304	-	-
Zmzp004111	317.06	302.04	316.058	C16H12O7	[M+H]+	Selagin	Flavonoids	Flavones	-	1	1.28191e+06	840429	701513	128583	73665.2	76924.5	2.83118e+06	5.91246e+06	3.8308e+06	4.44804e+06	3.3721e+06	3.51776e+06	6.43247e+06	2.13918e+06	3.19897e+06	2.3661e+06	2.44059e+06	1.25501e+06	-	-
pmb3042	491.12	329.1	492.127	C23H24O12	[M-H]-	Tricin-5-O-Glucoside	Flavonoids	Flavones	32769-00-9	3	19546.2	25341.4	33061.7	24860.7	54204.9	29555.1	55525	128103	53781.8	37032	103242	73787.9	39338.8	54174	42189.4	26792.8	17842.6	35459.3	-	-
Lmtn002997	493.1	331.05	494.106	C22H22O13	[M-H]-	Mearnsetin-3-O-glucoside	Flavonoids	Flavones	-	2	73270.6	38055.7	135424	733657	548835	656084	1.69224e+06	721480	1.02736e+06	149947	216225	185064	667129	511558	410632	252113	137295	275161	-	-
Hmqp002870	743.2	287.06	742.196	C32H38O20	[M+H]+	Luteolin-7-O-Sophoroside-5-O-arabinoside	Flavonoids	Flavones	-	3	5941.42	10167.3	990.163	1918.38	9	3325.51	25960.5	88095	9	127553	124020	137278	42604.1	46312.6	220409	57218.7	32960.4	31800.7	-	-
Zmxp002867	625.17	301.07	624.169	C28H32O16	[M+H]+	Chrysoeriol-5,7-di-O-glucoside	Flavonoids	Flavones	-	3	5077.24	12628.1	16165.6	6804.53	14106.5	19506.5	27192.4	158315	92664	61755.9	80264.7	23737.6	193738	39860.9	80174.7	46494	32723.9	22409.4	-	-
pmb3000	503.12	341.1	504.127	C24H24O12	[M-H]-	Chrysoeriol-7-O-(6''-acetyl)glucoside	Flavonoids	Flavones	-	3	18212.5	25223.1	100631	9	9	9	51171.7	15493.8	616210	16329.8	27004.1	70442.9	17572.4	524216	27189	52036.5	27147.1	29139.7	-	-
pmb0716	655.19	331.08	654.18	C29H34O17	[M+H]+	Tricin-4'-O-glucoside-7-O-glucoside	Flavonoids	Flavones	-	3	2808.55	6624.74	6527.76	125975	74229.2	38067.2	5182.49	9726.1	12017.8	16284.5	9	16639.3	17364.2	18421	17243.3	23152.5	12299.7	12580.2	-	-
pmp001079	595.17	287.06	594.159	C27H30O15	[M+H]+	Luteolin-7-O-neohesperidoside (Lonicerin)	Flavonoids	Flavones	25694-72-8	3	12285.9	9556.28	10401.4	24233.4	7773.86	5794.14	2767.24	7191.28	32765.8	34709.9	68809.1	19846.8	212310	17102.9	459379	53027.9	57935	25116.1	C12630	ko00944
mws1299	449.11	299.05	448.101	C21H20O11	[M+H]+	Luteolin-8-C-glucoside (Orientin)*	Flavonoids	Flavones	28608-75-5	2	21188.6	38841.7	10573.8	6136.87	25572.6	7371.78	58224.2	146662	56448	811519	906786	541254	263038	132003	277860	111837	241653	146578	C10114	-
Lmnp002584	625.18	463.13	624.169	C28H32O16	[M+H]+	Hispidulin-8-C-(2''-O-glucosyl)glucoside	Flavonoids	Flavones	-	3	9981.15	6308.74	15271.3	6795.33	44183.4	15513.3	31682.6	19192.7	15216	100964	112330	258354	25109.4	40443.9	483622	15868.9	27315.7	39198.6	-	-
pmb0678	771.21	177.1	770.206	C37H38O18	[M+H]+	Vitexin-7-O-(6''-feruloyl)glucoside	Flavonoids	Flavones	-	3	2017.8	917.176	7242.4	28093.5	36848.6	34683.8	147245	161866	201690	29386.1	46203.8	41762.3	38461.4	60705.2	8312.83	15531.1	37967.2	24856.8	-	-
mws2627	317.07	285.04	316.058	C16H12O7	[M+H]+	Tamarixetin (3,3',5,7-Tetrahydroxy-4'-Methoxyflavone)	Flavonoids	Flavonols	603-61-2	3	22314.4	9602.99	6711.18	1848.75	4742.58	10245.5	645784	753964	449975	1.06037e+06	734130	631041	499514	396311	260341	209404	211180	209540	C10188	-
Hmcp001509	773.22	317.06	772.206	C33H40O21	[M+H]+	Isorhamnetin-3-O-(2''-O-xylosyl)glucoside-7-O-glucoside	Flavonoids	Flavonols	-	2	76175	381745	40323.4	9289.12	14521.7	2352.06	17188.5	19934.9	11789.7	159846	56898.1	52243.9	84887.1	152460	81155.9	63509.6	65278.3	65528.9	-	-
Lmwp003442	449.11	287.06	448.101	C21H20O11	[M+H]+	Amoenin	Flavonoids	Flavonols	-	1	6.06687e+06	5.04032e+06	1.32597e+06	580525	226054	25475.2	9.5562e+06	2.38739e+07	8.11012e+06	5.7279e+07	6.21317e+07	6.32219e+07	3.57986e+07	3.00073e+07	5.32971e+07	3.71657e+07	3.55447e+07	3.64816e+07	-	-
mws0919	431.1	285.04	432.106	C21H20O10	[M-H]-	Kaempferol-3-O-rhamnoside (Afzelin)(Kaempferin)*	Flavonoids	Flavonols	482-39-3	2	51881.5	1277.88	2228.32	4267.42	22667.2	13823	1860.09	13842.8	19054.5	2073.94	12043.3	2853.79	1.64818e+07	132893	1.68648e+07	3.06207e+06	3.08733e+06	3.20501e+06	C16911	ko00944
Zmcp002666	627.14	303.05	626.148	C27H30O17	[M+H]+	Quercetin-3,7-Di-O-glucoside	Flavonoids	Flavonols	-	3	7812.46	5237.99	2429.98	5277.44	5242.32	3730.49	26605.5	136866	56239.9	58320	960376	55535.9	25288.9	60605.9	13176	36717.6	35616.3	37428.3	-	-
HJAP064	565.12	317.08	564.111	C25H24O15	[M+H]+	Isorhamnetin-3-O-(6''-malonyl)glucoside	Flavonoids	Flavonols	-	1	2.47104e+07	1.39027e+07	2.20967e+07	2.98914e+06	273645	1.82878e+06	1.6313e+06	1.59702e+06	7.0769e+07	2.01297e+06	1.40248e+06	6.76988e+07	9.22812e+06	5.13694e+07	4.75922e+06	6.32056e+07	6.1839e+07	6.52495e+07	-	-
Lmmp003817	535.11	287.05	534.101	C24H22O14	[M+H]+	Kaempferol-3-O-(6''-malonyl)glucoside*	Flavonoids	Flavonols	-	2	256048	180364	488621	25699	49243.9	57822.1	28071.5	57927.6	9.27746e+06	246926	67826.9	6.42332e+07	438312	6.3485e+07	1.36281e+06	6.75556e+06	7.06034e+06	7.1181e+06	-	-
pmb0565	509.13	347.08	508.122	C23H24O13	[M+H]+	Syringetin-3-O-glucoside	Flavonoids	Flavonols	40039-49-4	3	14514	97453.9	18162.1	168942	182724	138883	223093	239858	315348	3.9568e+06	5.72022e+06	4.06394e+06	363111	267200	511795	809512	814244	859390	-	-
mws1329	463.09	301.04	464.096	C21H20O12	[M-H]-	Quercetin-7-O-glucoside*	Flavonoids	Flavonols	491-50-9	2	207184	181183	364757	104599	143353	49859.6	518427	331320	2.27789e+06	804969	914734	1.40068e+06	3.81592e+06	5.89236e+06	3.78915e+06	878919	940206	865283	C12639	-
Lmsp004045	625.18	317.07	624.169	C28H32O16	[M+H]+	Isorhamnetin-3-O-glucoside-7-O-rhamnoside	Flavonoids	Flavonols	17331-71-4	3	9346.54	25043	8783.61	2551.58	10307.4	5768.28	19293.7	28009.9	12912.3	105953	76926.3	13626.9	165211	55908.2	50847.6	28459	30866.4	31023.5	-	-
mws0913	447.09	285.04	448.101	C21H20O11	[M-H]-	Kaempferol-3-O-galactoside (Trifolin)*	Flavonoids	Flavonols	23627-87-4	2	145744	619067	405749	41127.3	73578.7	18942.7	13082.6	19913.1	146668	417410	68569.1	564244	3.04244e+06	1.71884e+06	1.36321e+07	1.02114e+06	1.03179e+06	1.11513e+06	C12626	ko00944,ko01110
mws0089	447.09	285.04	448.101	C21H20O11	[M-H]-	Kaempferol-7-O-glucoside*	Flavonoids	Flavonols	16290-07-6	2	136701	580321	367169	44712	130906	32373.5	22417.1	7709.67	140544	411311	121414	634544	3.36413e+06	1.62412e+06	1.26646e+07	1.06893e+06	973916	985510	-	-
MWSHY0113	465.1	303.06	464.096	C21H20O12	[M+H]+	Quercetin-3-O-galactoside (Hyperin)*	Flavonoids	Flavonols	482-36-0	1	9	9	9	713207	697478	484539	8.67671e+06	1.71961e+07	3.15223e+07	2.46333e+07	2.83589e+07	2.84163e+07	2.44384e+07	4.65803e+07	3.24228e+07	1.22321e+07	1.21763e+07	1.11394e+07	C10073	-
Lmln001951	595.13	300.03	596.138	C26H28O16	[M-H]-	Quercetin-3-O-(6''-O-arabinosyl)glucoside	Flavonoids	Flavonols	-	3	31974.6	156098	62105.1	27524.7	6346.34	2460.47	1.92382e+06	1.2201e+07	1.3276e+07	810121	4.79967e+06	2.32455e+06	313883	252464	146992	1.45108e+06	1.36391e+06	1.30823e+06	-	-
Lmqp002170	773.21	449.11	772.206	C33H40O21	[M+H]+	Kaempferol-3-O-sophorotrioside	Flavonoids	Flavonols	80714-53-0	1	9	9	9	2716.32	1642.19	11547.2	334929	364412	6781.22	772906	4.48897e+06	259625	59601.3	75559.5	83112.1	294090	312295	327887	C12635	ko00944,ko01110
MWSHY0061	595.16	287.06	594.159	C27H30O15	[M+H]+	Kaempferol-3-O-neohesperidoside*	Flavonoids	Flavonols	32602-81-6	3	3408.26	17856.4	20101	25304.8	6799.01	10659.1	6728.13	10783.2	49471.1	45369	85244.9	16916	213104	8694.82	463547	63628.5	57722.3	58270.2	-	-
Hmcp002187	509.13	347.07	508.122	C23H24O13	[M+H]+	Limocitrin-3-O-galactoside	Flavonoids	Flavonols	-	3	50776.8	38028.5	9113.93	43256.1	15239.4	24724.4	133721	190923	64675.8	293966	197861	146298	292142	185810	211652	110650	103292	115301	-	-
Lmmp002995	713.15	303.06	712.149	C30H32O20	[M+H]+	Quercetin-7-O-(2''-malonyl)glucosyl-5-O-glucoside	Flavonoids	Flavonols	-	2	2.73468e+06	891262	1.69911e+06	75877.3	66967.7	19580.2	1.75441e+06	2.60949e+06	2.42005e+07	2.15791e+06	2.08241e+06	1.58409e+07	1.47153e+06	1.21997e+07	827289	3.86519e+06	4.04929e+06	3.6255e+06	-	-
Lmwp003888	773.21	287.06	772.206	C33H40O21	[M+H]+	Kaempferol-3-O-sophoroside-7-O-glucoside	Flavonoids	Flavonols	-	3	21679.5	5516.36	1126.57	9	9	9	17000.9	59125.2	16100.2	1.70139e+06	1.41977e+06	494183	244440	135921	346488	217820	204922	230002	-	-
Lmjp002906	479.12	317.07	478.111	C22H22O12	[M+H]+	Rhamnetin-3-O-Glucoside	Flavonoids	Flavonols	27875-34-9	1	353240	621177	685914	57294.1	11994.5	26107.2	108284	9	3.79413e+06	247336	204261	1.0823e+06	3.43265e+07	1.50315e+07	2.76525e+07	5.63314e+06	5.27884e+06	5.95218e+06	-	-
Hmcp001578	641.17	479.11	640.164	C28H32O17	[M+H]+	Isorhamnetin-3,7-O-diglucoside	Flavonoids	Flavonols	6758-51-6	1	104465	188003	56770.2	15609.7	35709.6	6075.07	92093.7	392602	66797	801008	655562	470575	3.03518e+06	2.8232e+06	1.42439e+06	403203	375048	357121	-	-
Hmcp002316	449.11	317.06	448.101	C21H20O11	[M+H]+	Isorhamnetin-3-O-arabinoside	Flavonoids	Flavonols	-	3	30226.4	10152.6	27606.7	15850	5080.76	9792.41	35702.5	131492	99238.5	201038	244942	30447.8	3.60583e+06	2.31778e+06	3.488e+06	515105	474226	455848	-	-
pmp001310	627.16	303.1	626.148	C27H30O17	[M+H]+	6-Hydroxykaempferol-3,6-O-Diglucoside	Flavonoids	Flavonols	-	1	2.77321e+07	2.33841e+07	2.89069e+07	539546	496347	72097.7	4.7682e+07	6.42377e+07	6.85182e+07	6.2789e+07	6.93588e+07	6.82608e+07	6.36213e+07	5.43994e+07	6.82033e+07	5.6432e+07	4.97373e+07	5.3114e+07	-	-
MWSHY0046	465.1	303.05	464.096	C21H20O12	[M+H]+	Quercetin-3-O-glucoside (Isoquercitrin)*	Flavonoids	Flavonols	482-35-9	1	9	9	9	1.28951e+06	657388	652451	1.04692e+07	1.48087e+07	2.82012e+07	2.54328e+07	2.23468e+07	3.57065e+07	2.13487e+07	3.82135e+07	3.3052e+07	1.02626e+07	9.32038e+06	1.06141e+07	C05623	ko00944,ko01100,ko01110
Smgp004575	465.1	303.05	464.096	C21H20O12	[M+H]+	Quercetin-5-O-β-D-glucoside*	Flavonoids	Flavonols	-	1	9	9	9	1.28951e+06	657388	652451	1.04692e+07	1.48087e+07	2.82012e+07	2.54328e+07	2.23468e+07	3.57065e+07	2.13487e+07	3.82135e+07	3.3052e+07	1.02626e+07	9.32038e+06	1.06141e+07	-	-
pmp000589	551.1	303.05	550.096	C24H22O15	[M+H]+	Quercetin-7-O-(6''-malonyl)glucoside	Flavonoids	Flavonols	-	2	814174	616982	4.26987e+06	35057.6	49926.5	58052.9	15279.2	85519.3	2.07017e+07	48188.2	78359.3	4.05269e+06	133255	1.86095e+07	77623.2	2.14985e+06	2.45911e+06	2.2807e+06	-	-
Lmzn001894	461.07	285.04	462.08	C21H18O12	[M-H]-	Kaempferol-3-O-glucuronide	Flavonoids	Flavonols	22688-78-4	3	41540.9	33372	17182.5	181422	68218.6	73555	44896.6	43589.9	26361.2	36860.5	11107.7	274727	28936.5	108457	244889	52520.6	46212.8	51945.8	-	-
Hmcp001636	509.13	347.07	508.122	C23H24O13	[M+H]+	Limocitrin-7-O-glucoside	Flavonoids	Flavonols	-	2	22418.4	90991.4	6498.54	197913	225281	194435	250841	254302	307178	4.08269e+06	6.27382e+06	4.24374e+06	306281	342436	511358	799984	779679	887652	-	-
Lnrp102163	757.21	303.05	756.211	C33H40O20	[M+H]+	Quercetin-3-O-rutinoside-7-O-rhamnoside	Flavonoids	Flavonols	-	3	6778.07	2234.55	11652.6	969.697	4662.74	4415.68	91742.8	82551.6	4.96934e+06	133451	119317	6.0638e+06	119508	5.65469e+06	120052	793554	707749	701141	-	-
pmb0645	627.19	465.2	626.185	C28H34O16	[M+H]+	Hesperetin-6-C-glucoside-7-O-glucoside	Flavonoids	Flavonols	-	3	1.13999e+06	1.21683e+06	1.68952e+06	51936.8	78612.6	85445.2	2.84752e+06	5.70289e+06	6.64928e+06	5.3618e+06	6.69519e+06	6.9055e+06	6.29845e+06	4.75389e+06	8.17339e+06	2.91744e+06	2.8613e+06	3.25611e+06	-	-
Lmjp003295	479.118	317.073	478.111	C22H22O12	[M+H]+	6-Methoxykaempferol-3-O-glucoside	Flavonoids	Flavonols	63422-27-5	3	259763	512357	491575	27470.3	1806.99	10416.2	47418.6	197083	2.67727e+06	218365	163974	935410	3.08496e+07	1.26037e+07	2.46574e+07	4.43816e+06	3.99855e+06	4.63273e+06	-	-
Lmmp003266	683.15	303.05	682.138	C29H30O19	[M+H]+	Quercetin-3-O-(2''-O-malonyl)glucoside-7-O-arabinoside	Flavonoids	Flavonols	-	2	5104.8	3138.95	8578.93	18908	37938.8	12122.6	9927.38	13888	120874	7636.7	38878.2	46153	10906.1	11357.6	40702.5	14157	16375.8	14898.2	-	-
Hmgp001916	671.18	347.07	670.174	C29H34O18	[M+H]+	3,3',5,7-Tetrahydroxy-4',6-Dimethoxyflavone-7-O-Gentiobioside; (Laciniatin-7-O-Gentiobioside)	Flavonoids	Flavonols	-	2	748949	98959.4	52519	42363.9	16768.5	7710.79	42898.5	61789.5	38567.6	71839.4	54816.6	26393.8	342226	33882	111214	214209	209202	242253	-	-
pme3137	239.07	165.05	238.063	C15H10O3	[M+H]+	3-Hydroxyflavone	Flavonoids	Flavonols	577-85-5	3	60786.7	11672.8	138424	43731.3	13666.6	81977.9	67464.6	28398.6	28634.8	4070.05	2907.79	815.745	78761.7	53651.7	69205.9	35339.7	38802.8	41771.8	C20871	-
pmp001309	465.1	303.1	464.096	C21H20O12	[M+H]+	6-Hydroxykaempferol-7-O-glucoside	Flavonoids	Flavonols	-	1	1.31668e+07	1.00851e+07	1.19058e+07	334418	334690	208260	2.91658e+07	4.90936e+07	5.19373e+07	5.02956e+07	5.27645e+07	5.38287e+07	5.1626e+07	2.73089e+07	5.96799e+07	2.59562e+07	2.85413e+07	3.08558e+07	-	-
Lmdp002969	481.1	319.06	480.09	C21H20O13	[M+H]+	Myricetin-3-O-galactoside*	Flavonoids	Flavonols	15648-86-9	3	918725	508292	494421	135865	126432	74391.1	2.16312e+06	3.88936e+06	2.38644e+06	3.95644e+06	3.91359e+06	2.58227e+06	4.90635e+06	1.77581e+06	1.90177e+06	1.83772e+06	1.91654e+06	1.61596e+06	-	-
pmp000117	433.15	403.11	432.142	C22H24O9	[M+H]+	3,5,6,7,8,3',4'-Heptamethoxyflavone	Flavonoids	Flavonols	1178-24-1	3	1292.32	2763.99	5164.88	5782.55	8821.24	3123.34	6851.75	5164.52	12748.9	4387.97	5821.87	17297.3	7027.89	6549.49	3094.67	5921.84	6210.42	7032.07	-	-
Lmfp003403	481.1	319.05	480.09	C21H20O13	[M+H]+	Quercetagetin-7-O-glucoside(Quercetagitrin)	Flavonoids	Flavonols	548-75-4	3	846294	716840	486673	156257	70452.6	87022.7	2.20305e+06	2.85214e+06	1.98216e+06	4.30913e+06	3.80895e+06	2.68513e+06	4.83882e+06	2.45068e+06	2.35292e+06	1.65035e+06	1.65135e+06	1.39595e+06	-	-
MWSHY0162	627.16	303.06	626.148	C27H30O17	[M+H]+	Quercetin-3-O-sophoroside (Baimaside)	Flavonoids	Flavonols	18609-17-1	1	2.49032e+07	2.34049e+07	2.35018e+07	482452	508076	190874	4.32925e+07	6.93458e+07	5.82192e+07	6.59751e+07	6.8442e+07	6.74049e+07	7.05985e+07	6.46615e+07	6.88078e+07	6.00705e+07	5.35689e+07	4.99111e+07	C12667	ko00944,ko01110
Zmcp003989	595.16	287.05	594.159	C27H30O15	[M+H]+	Kaempferol-3-O-rhamnosyl(1→2)glucoside	Flavonoids	Flavonols	-	1	5175.33	1316.19	5331.22	1494.43	1676.12	4049.46	5960.82	24408.5	6376.08	12764.7	106815	15295.6	2.33912e+07	128339	5.36334e+06	1.19908e+06	1.08605e+06	992074	-	-
Lmsp004721	625.176	317.07	624.169	C28H32O16	[M+H]+	Tamarixetin-3-O-glucoside-7-O-rhamnoside	Flavonoids	Flavonols	-	3	17593.4	21903.7	1485.19	8065.54	3146.03	5858.31	128188	67002.4	96784	271872	103470	70704.4	384014	256875	242488	82000.1	89866.9	99202.5	-	-
pmb0648	479.12	383.5	478.111	C22H22O12	[M+H]+	Isorhamnetin-8-C-glucoside	Flavonoids	Flavonols	-	2	4590.16	17062.7	6999.7	11620.9	4887.13	3880.19	43872.7	37654.8	40868.2	54280.3	90318.8	30009.9	110189	34244.3	33874	22685.5	18666.8	20056.8	-	-
MWSHY0068	317.07	274.05	316.058	C16H12O7	[M+H]+	Isorhamnetin; 3'-Methoxy-3,4',5,7-Tetrahydroxyflavone	Flavonoids	Flavonols	480-19-3	1	10996.3	2735.61	4792.59	9	9	9	310061	338369	225132	457826	391346	280442	232196	188551	113526	85674.4	97928.5	104700	C10084	-
Hmgp001888	641.17	317.06	640.164	C28H32O17	[M+H]+	Patuletin-3-O-rutinoside	Flavonoids	Flavonols	-	1	5.03236e+07	4.80263e+07	3.18815e+07	7.85694e+06	5.65283e+06	3.07222e+06	6.75036e+07	8.53739e+07	6.47205e+07	8.04469e+07	7.31733e+07	6.56529e+07	7.47617e+07	7.64481e+07	5.67576e+07	6.82889e+07	5.72136e+07	6.87432e+07	-	-
mws0856	463.09	301.04	464.096	C21H20O12	[M-H]-	Quercetin-4'-O-glucoside (Spiraeoside)*	Flavonoids	Flavonols	20229-56-5	2	138687	122959	273078	49965.6	59385.3	55710.5	390397	227010	1.93202e+06	721928	934260	1.2921e+06	3.64145e+06	5.36746e+06	3.21188e+06	799198	753646	926389	-	-
Lmdp004892	535.11	287.05	534.101	C24H22O14	[M+H]+	Kaempferol-3-O-(6''-malonyl)galactoside*	Flavonoids	Flavonols	-	2	231232	219758	415941	41256.2	22754.6	45355.4	62842.1	54414.8	9.84962e+06	111237	43842.3	3.22079e+07	861020	6.48482e+07	1.90397e+06	6.61754e+06	7.78478e+06	8.22232e+06	-	-
Lmbp003668	419.1	287.05	418.09	C20H18O10	[M+H]+	Kaempferol-3-O-arabinoside	Flavonoids	Flavonols	-	3	9757.52	2229.33	4396.77	7887.79	17850.2	10886	18206.9	6528.33	15550.5	119238	147191	79824.7	371176	117819	2.94598e+06	102714	122306	127664	-	-
pmn001583	609.15	300.03	610.153	C27H30O16	[M-H]-	Quercetin-3-O-robinobioside	Flavonoids	Flavonols	52525-35-6	1	51202.7	27948.4	48698.1	23516.2	27468.9	15675.4	9	9	9	13484	35647.8	30005	234694	7918.26	62019.6	29717.1	34291.3	37715.1	-	-
Lmfn003760	477.07	301.04	478.075	C21H18O13	[M-H]-	Quercetin-4'-O-glucuronide	Flavonoids	Flavonols	201463-36-7	1	13262.6	22156.9	24788.6	110588	67686.6	62661.6	32060.2	52467.4	17979.5	98085.4	92738.3	64113.9	256400	74152.9	79635.2	35993.1	43190.7	34832.4	-	-
Zmhp005139	565.12	317.07	564.111	C25H24O15	[M+H]+	Tamarixetin-3-O-(6''-malonyl)glucoside	Flavonoids	Flavonols	-	1	2.55044e+07	1.27611e+07	2.13439e+07	3.69923e+06	277403	1.78498e+06	1.79347e+06	1.68008e+06	7.16056e+07	1.75469e+06	1.28801e+06	7.51621e+07	9.14182e+06	8.79395e+07	4.84951e+06	6.1253e+07	68653441	5.37875e+07	-	-
Lmcp003788	479.12	317.06	478.111	C22H22O12	[M+H]+	Isotamarixin	Flavonoids	Flavonols	-	2	2.3953e+07	2.44342e+07	1.79422e+07	3.88979e+06	1.53063e+06	1.96662e+06	5.38979e+07	6.18114e+07	5.00098e+07	6.98342e+07	6.63256e+07	5.28162e+07	7.49951e+07	3.30335e+07	4.91885e+07	3.60064e+07	4.61085e+07	4.18554e+07	-	-
pme0321	431.1	285.04	432.106	C21H20O10	[M-H]-	Kaempferol-7-O-rhamnoside*	Flavonoids	Flavonols	20196-89-8	2	53782.2	2067.82	3853.53	6129.34	8125.2	7866.37	3612.73	12248.6	20275.3	5740.49	6495.41	787.138	1.64744e+07	139871	1.94715e+07	3.00036e+06	2.89764e+06	3.63528e+06	-	-
Xmyp005654	449.11	287.06	448.101	C21H20O11	[M+H]+	Kaempferol-4'-O-glucoside	Flavonoids	Flavonols	-	1	481250	1.04433e+06	667571	188685	125893	85742.4	1.09931e+06	4.37263e+06	3.17095e+06	5.11143e+07	5.33124e+07	3.27232e+07	2.86206e+07	1.8513e+07	6.01994e+07	1.94203e+07	2.39634e+07	2.50213e+07	-	-
HJAP148	581.15	287.06	580.143	C26H28O15	[M+H]+	Kaempferol-3-O-sambubioside	Flavonoids	Flavonols	27661-51-4	3	22950.3	13393.8	9679.22	4462.02	10140.2	23073.3	573703	5.551e+06	1.75056e+06	1.16201e+06	1.46635e+06	672102	269274	155979	904270	611053	564873	469369	-	-
MWSHY0132	449.11	303.05	448.101	C21H20O11	[M+H]+	Quercetin-3-O-rhamnoside(Quercitrin)	Flavonoids	Flavonols	522-12-3	3	24046.9	11732.8	384864	7149.26	6075.73	9550.02	22724.5	16852.9	18748.1	1.17963e+06	22518.3	16115.2	3.52113e+06	24256.8	1.75499e+06	595776	539147	456722	C01750	ko00944
Lmmp002963	625.18	317.06	624.169	C28H32O16	[M+H]+	6-C-Methylquercetin-3-O-rutinoside	Flavonoids	Flavonols	-	3	16894.8	9837.73	9161.69	15451.2	9456.1	4194.16	138478	141212	80651.3	233510	137765	65421.7	296884	191554	132099	143819	124378	162204	-	-
MWSHY0199	617.11	303.05	616.106	C28H24O16	[M+H]+	Quercetin-3-O-(6''-O-galloyl)galactoside	Flavonoids	Flavonols	53171-28-1	3	5401.56	4124.31	4723.66	1996.97	6095.9	4835.45	3808.56	2845.07	9944.15	8966.12	10690.2	15203.1	16553.6	4235.77	8994.9	10878.6	12250	9298.69	-	-
Lmpp003268	757.22	287.06	756.211	C33H40O20	[M+H]+	Kaempferol-3-O-rutinoside-7-O-glucoside*	Flavonoids	Flavonols	34336-18-0	3	8175.01	12154.5	2225.56	9	9	9	20603.5	43795.3	6059.78	57987.2	79533.2	70325.6	50918.4	72052.4	120580	49050.6	40315.1	53677.5	-	-
MWSHY0067	611.16	303.05	610.153	C27H30O16	[M+H]+	Quercetin-3-O-rutinoside (Rutin)*	Flavonoids	Flavonols	153-18-4	3	128153	81084.9	103423	58150.1	68082.9	32322.8	225033	72063.5	70883.5	93349.7	102158	78278.5	374054	11446.8	67842.9	99538	113983	84912.7	C05625	ko00944,ko01100,ko01110
Lmpp003465	481.1	319.04	480.09	C21H20O13	[M+H]+	Myricetin-3-O-β-D-glucoside*	Flavonoids	Flavonols	19833-12-6	3	701382	734054	476281	124231	88478.4	111708	2.56594e+06	3.64921e+06	2.10796e+06	3.4819e+06	4.36844e+06	2.34201e+06	4.66928e+06	2.91449e+06	2.25179e+06	1.94901e+06	1.54405e+06	1.50036e+06	-	-
Lmsp003252	641.17	317.07	640.164	C28H32O17	[M+H]+	Isorhamnetin-3-O-sophoroside	Flavonoids	Flavonols	-	1	246075	558262	142388	66114.4	28491.3	14300.7	151430	569321	123419	1.19713e+06	1.07134e+06	777040	4.56181e+06	4.80339e+06	2.08527e+06	555738	694776	530129	-	-
Lmmp002755	773.21	303.05	772.206	C33H40O21	[M+H]+	Quercetin-7-O-rutinoside-4'-O-glucoside	Flavonoids	Flavonols	-	3	16678.3	60022.6	34705.8	544.901	4551.29	692.641	64409	98830.3	84374.8	84506.5	98786	111283	96152	165694	219983	53165.9	44705.1	39462.6	-	-
pme2954	303.05	137.02	302.043	C15H10O7	[M+H]+	Quercetin	Flavonoids	Flavonols	117-39-5	3	41553.4	58019.1	21453.9	223118	393233	190355	5.9391e+06	5.79956e+06	4.56731e+06	250887	539745	367445	152637	519189	238430	419184	458404	338257	C00389	ko00941,ko00944,ko01100,ko01110
HJAP018	523.1	319.05	522.101	C23H22O14	[M+H]+	Myricetin-3-O-(6''-acetyl)glucoside	Flavonoids	Flavonols	-	3	40954.8	14443.9	3228.99	9	9	9	437865	306669	182402	655848	916713	313081	956893	433524	896112	218993	160363	203652	-	-
Zmcp004272	817.21	287.06	816.211	C38H40O20	[M+H]+	kaempferol-3-sinapoyldiglucoside	Flavonoids	Flavonols	-	3	9470.2	5465.27	5933.87	12173.5	8507.02	3651.1	9	9	9	59039.2	39361.8	30378.3	9	2003.77	8434.8	30829.4	22587.1	28944.1	-	-
Lmjp003360	845.2	303.05	844.191	C35H40O24	[M+H]+	Quercetin-3-O-(2''-O-malonyl)sophoroside-7-O-arabinoside	Flavonoids	Flavonols	-	3	9	9	9	9	9	9	9	4228.32	34370.8	16413.8	9799.1	30825.7	12338.1	17205.8	14402.4	12809.9	14544.2	17478.4	-	-
Xmyp004945	757.22	287.06	756.211	C33H40O20	[M+H]+	Kaempferol-3-O-(6''-Rhamnosyl-2''-Glucosyl)Glucoside (Camelliaside A)*	Flavonoids	Flavonols	135095-52-2	3	3391.6	115511	20682	137845	3612.58	12336.2	11019.7	11466.1	97179.3	9	25599.8	9270.73	5804.13	6540.07	104840	18310	16684.8	13270.3	-	-
Hmcp004055	789.21	303.05	788.201	C33H40O22	[M+H]+	Quercetin-5,7,4'-tri-O-glucoside	Flavonoids	Flavonols	-	2	34096.6	19959	61768.9	2719.38	823.052	2372.46	156145	313095	574687	298761	539301	546061	502238	373025	699005	155723	180293	129450	-	-
Hmcp001658	727.17	479.11	726.164	C31H34O20	[M+H]+	Isorhamnetin-3-O-(6''-malonyl)glucoside-7-O-glucoside	Flavonoids	Flavonols	-	3	39506.8	87507.8	16866.4	6132.63	111776	25524.6	2399.98	22314.5	38209.8	26179	26745.5	95280	55057.7	2.16273e+06	33655	80485.7	68965.4	96006	-	-
Lmsp004166	611.16	303.05	610.153	C27H30O16	[M+H]+	Quercetin-3-O-glucoside-7-O-rhamnoside*	Flavonoids	Flavonols	-	3	74274.6	61315.3	110249	38677.9	86751	11979	152031	66932.6	88047.1	75251.2	99659.2	9	369182	178468	153544	120111	85731.5	101507	-	-
Lmmp002463	625.18	317.07	624.169	C28H32O16	[M+H]+	Sexangularetin-3-O-glucoside-7-O-rhamnoside	Flavonoids	Flavonols	-	2	59339.4	233792	29006.1	7030.47	18453.6	7642.12	35884.2	169453	125568	9	9	9	648208	59628.3	809597	75625.4	105934	86369.7	-	-
Lmdp003509	435.09	303.06	434.085	C20H18O11	[M+H]+	Quercetin-3-O-xyloside (Reynoutrin)	Flavonoids	Flavonols	549-32-6	3	20538.4	6668.11	6109.6	5585.09	16218.7	41269.8	21051.4	7569.1	23206.5	58573.8	15901.5	23683.8	110817	23337.3	142487	31648	35733.2	24997.9	-	-
Lmjp002461	611.16	303.05	610.153	C27H30O16	[M+H]+	Quercetin-3-O-neohesperidoside*	Flavonoids	Flavonols	117611-67-3	3	92705.1	72308.7	58092.9	59483.2	70867.8	23853.4	170262	75360.3	70060.4	28239.5	103388	24127.3	293123	10115	82569.9	76539.3	106731	104958	-	-
pmn001644	519.08	300	520.085	C23H20O14	[M-H]-	Quercetin-3-O-(2''-O-acetyl)glucuronide	Flavonoids	Flavonols	-	2	370379	88032.8	641463	18436.2	33084.5	46827.5	54960.6	61438.2	1.0034e+07	81790.5	41580.9	8.11305e+06	192812	3.28043e+07	111580	1.62833e+06	1.13533e+06	1.4246e+06	-	-
pmb0709	713.16	465.2	712.149	C30H32O20	[M+H]+	Quercetin-7-O-(6''-malonyl)glucosyl-5-O-glucoside	Flavonoids	Flavonols	-	2	27476	27012.6	24631.2	1551.46	4034.82	2396.43	30083.6	48921.5	191949	49247.1	22313.4	104877	33671.1	113856	23490.3	47480.1	66109.1	50190.5	-	-
Zmsp004363	507.12	303.05	506.106	C23H22O13	[M+H]+	Quercetin-3-O-(6''-O-acetyl)glucoside	Flavonoids	Flavonols	-	3	9886.13	5396.43	12157.3	16876.1	11837	9	993436	642094	1.55221e+06	2.37857e+06	2.27482e+06	3.56582e+06	1.73055e+06	2.99017e+06	8.12663e+06	972979	670411	757242	-	-
pmp001311	627.16	303.1	626.148	C27H30O17	[M+H]+	6-Hydroxykaempferol-7,6-O-Diglucoside	Flavonoids	Flavonols	-	2	64436.6	152382	227201	10674.8	15560.4	13370	25271.6	53670	66494.1	555938	808786	250953	69486	41716.3	88749	131662	107998	86575.8	-	-
Hmcp001489	803.23	317.06	802.217	C34H42O22	[M+H]+	Isorhamnetin-3-O-(2''-O-glucosyl)galactoside-7-O-glucoside	Flavonoids	Flavonols	-	2	340901	312873	139554	14777.2	9683.67	5342.07	67009	39766.7	69294.1	133783	156865	84345.2	108732	99247.6	38143.7	150862	214313	229357	-	-
Hmln002199	505.1	300.03	506.106	C23H22O13	[M-H]-	Quercetin-3-O-(6''-O-acetyl)galactoside	Flavonoids	Flavonols	-	1	111778	135898	908659	6729.88	7816.4	1811.66	35083.8	100702	1.40327e+07	51042.2	117042	5.31318e+06	66293.1	1.4604e+07	171192	1.17836e+06	774275	1.09936e+06	-	-
pmb0711	611.161	303.05	610.153	C27H30O16	[M+H]+	Quercetin-7-O-rutinoside*	Flavonoids	Flavonols	147714-62-3	3	89081.7	73970.3	94770.5	29275.5	26086.4	5922.1	150485	68296.9	86829.8	60169.9	118595	25827.5	280766	143865	84542.6	145423	102506	100411	-	-
Lmdp004426	833.21	369.12	832.206	C38H40O21	[M+H]+	Quercetin-3-O-[2''-O-(6'''-sinapoyl)glucosyl]glucoside	Flavonoids	Flavonols	-	2	9	2965.78	6022.06	2101.4	849.091	4794.12	338076	658222	1.59325e+06	53139.9	26082.6	115904	1879.14	26025.9	1099.99	99305.2	150251	108036	-	-
HJAP120	625.166	317.066	624.169	C28H32O16	[M+H]+	Rhamnetin-3-O-Rutinoside*	Flavonoids	Flavonols	-	3	9	9	9	19785.4	2231.72	1341.98	123714	131363	82010.7	89286.7	138193	62695	257164	290118	139196	75409.6	98299.7	123528	-	-
Lmjp002596	597.14	303.05	596.138	C26H28O16	[M+H]+	Quercetin-3-O-sambubioside*	Flavonoids	Flavonols	83048-35-5	1	171459	661033	181165	54928.8	64526.4	12819.8	4.65368e+06	3.19402e+07	4.5298e+07	4.56776e+06	1.57468e+07	8.13548e+06	1.05727e+06	1.16236e+06	1.03257e+06	1.13523e+07	7.57206e+06	7.54918e+06	C12637	ko00944
Lmtp004044	597.14	303.04	596.138	C26H28O16	[M+H]+	Quercetin-3-O-apiosyl(1→2)galactoside*	Flavonoids	Flavonols	-	1	92791.5	654416	148488	31453	46211.3	21869.8	1.00825e+07	3.3032e+07	4.45504e+07	1.8768e+06	1.49905e+07	6.11328e+06	1.54546e+06	1.36086e+06	1.22864e+06	8.30882e+06	6.1113e+06	5.11528e+06	-	-
Lmmp003903	491.12	287.05	490.111	C23H22O12	[M+H]+	Kaempferol-3-O-(2''-O-acetyl)glucoside	Flavonoids	Flavonols	-	3	21675.6	3229.45	983.968	11440.8	2171.45	2787	352023	336771	180247	2.56137e+07	1.80715e+07	1.22601e+07	6.74895e+06	2.44104e+06	1.417e+07	2.55818e+06	3.58236e+06	4.32079e+06	-	-
Zahp003766	597.15	303.05	596.138	C26H28O16	[M+H]+	Quercetin 3-O-glucoside 7-O-xyloside*	Flavonoids	Flavonols	-	1	168624	519007	157141	44207.2	22381.1	13741.1	5.92703e+06	4.24401e+07	4.21592e+07	4.88767e+06	1.68494e+07	1.07645e+07	1.09667e+06	1.06849e+06	1.5051e+06	3.87223e+06	4.31136e+06	6.16033e+06	-	-
pme2493	579.17	287.06	578.164	C27H30O14	[M+H]+	Kaempferol-3,7-O-dirhamnoside (Kaempferitrin)	Flavonoids	Flavonols	482-38-2	3	40728.6	4671.68	17568.4	1664.66	6006.92	5376.29	12907.1	5197.94	8285.89	10156.2	10120.2	6119.68	85594.3	3879.46	14482.8	12611.8	18305.7	11416	C16981	-
Hmcp001598	611.16	317.06	610.153	C27H30O16	[M+H]+	Isorhamnetin-3-O-(2''-O-xylosyl)glucoside	Flavonoids	Flavonols	-	3	9196.82	10539.3	6090.05	4856.85	4445.57	3435.3	47418.1	245764	132699	290789	328613	138470	215401	231386	141238	61114.7	46031.1	36147.3	-	-
Hmjp002999	625.18	317.06	624.169	C28H32O16	[M+H]+	Isorhamnetin-3-O-rutinoside (Narcissin)*	Flavonoids	Flavonols	604-80-8	3	23026	249883	35259.2	26251.3	6261.85	11267.5	31668.4	138143	86566.9	9	9	9	539954	72933.8	594690	100397	70265.8	59141.5	-	-
Li512111	519.11	315.05	520.122	C24H24O13	[M-H]-	Isorhamnetin-3-O-(6''-acetylglucoside)	Flavonoids	Flavonols	-	2	1.85006e+06	549909	1.55017e+06	187663	28337.9	167766	189056	178104	3.05753e+07	354188	176881	3.10512e+07	646634	7.11431e+07	507128	4.53675e+06	5.46175e+06	7.76807e+06	-	-
Lmmp003091	611.16	303.05	610.153	C27H30O16	[M+H]+	Quercetin-3-O-(4''-O-glucosyl)rhamnoside*	Flavonoids	Flavonols	59262-54-3	3	142213	758286	3.5467e+06	11647.7	15295.7	9295.71	16731.8	35386.5	22970	7.05986e+06	44841.6	15794	228451	63333	82875.5	578599	1.00528e+06	1.0135e+06	C17563	-
Lmdp004011	935.25	325.09	934.238	C42H46O24	[M+H]+	Quercetin-3-O-(6''-O-Caffeoyl)sophoroside-7-O-rhamnoside	Flavonoids	Flavonols	-	3	9	9	9	3230.3	1221.39	1719.7	8348.43	23518.2	5033.28	256227	322899	80847.2	56074.2	28499.4	64099.2	34060.4	22370.7	41271.9	-	-
Hmcp001589	787.23	317.06	786.222	C34H42O21	[M+H]+	Isorhamnetin-3-O-rutinoside-4'-O-glucoside	Flavonoids	Flavonols	111393-97-6	3	1932.2	4656.24	575.399	963.747	1821.87	4835.98	39739.7	43815	22868.5	161213	116122	24713.2	51529.9	40459.1	31057.8	38069.2	34087.5	20166.9	-	-
Lmtp004126	567.1	319.04	566.091	C24H22O16	[M+H]+	Myricetin-3-O-(6''-malony)glucoside	Flavonoids	Flavonols	-	3	46328.4	40505.4	20573.5	15084.7	14790.5	20448.6	197983	123632	530999	222021	114961	617629	217800	772007	25472.6	144333	76391.6	108122	-	-
Zmhp001956	789.2	303.05	788.201	C33H40O22	[M+H]+	6-Hydroxykaempferol-3,6,7-O-triglucoside	Flavonoids	Flavonols	-	2	9	9	9	9	9	9	22618.2	76587.1	17500.7	35468.7	546487	50485.3	15939.4	24146	11914.9	49402.2	26934.3	34045.5	-	-
Lmmn003398	489.11	285.04	490.111	C23H22O12	[M-H]-	Kaempferol-3-O-(6''-O-acetyl)glucoside	Flavonoids	Flavonols	-	1	40893.6	34451.9	46485	14799.6	8414.58	21110.4	6276.73	7149.52	1.36162e+06	49354.7	47096.4	6.71537e+06	122957	1.57962e+07	234143	717019	369264	556606	-	-
Zblp004717	625.17	317.07	624.169	C28H32O16	[M+H]+	3'-methoxyquercetin-3-O-L-rhamnosyl(1→2)-glucopyranoside	Flavonoids	Flavonols	-	2	11605.7	7725.59	7003.15	6736.64	2892.01	3728.78	167097	139836	71502.4	292760	290682	89119.6	312752	206759	82133	70698	139240	102871	-	-
mws0032	319.04	153.02	318.038	C15H10O8	[M+H]+	Myricetin	Flavonoids	Flavonols	529-44-2	3	6194.11	3785.86	3204.98	13016.4	20893.9	5714.82	258283	82469.9	209579	399771	354588	264141	647094	493934	1.12829e+06	81305.8	166398	138199	C10107	ko00941,ko00944,ko01110
Lmmp004257	463.12	317.06	462.116	C22H22O11	[M+H]+	6-C-Methylquercetin-3-O-rhamnoside	Flavonoids	Flavonols	-	3	1123.3	2719.07	2560.45	4816.5	7720.28	3698.11	1153.3	14129.2	15599	14784.1	18219.8	6244.65	110948	50367.5	117611	10750	7794.87	15543.3	-	-
pmp001312	789.21	303.1	788.201	C33H40O22	[M+H]+	6-Hydroxykaempferol-3,7,6-O-triglycoside	Flavonoids	Flavonols	-	2	3936.76	6940.04	12393.9	2131.2	1694.16	4374.75	2164.26	8148.99	1854.68	31466.6	50550.6	23303.5	11766.2	25209.3	7464.73	7661.69	9477	4426.22	-	-
Hmjp003123	479.08	303.06	478.075	C21H18O13	[M+H]+	Quercetin-5-O-glucuronide	Flavonoids	Flavonols	-	3	32937.1	2993.39	15405.1	12714.7	33601.1	21922.7	20362.1	1659.4	14560.6	12229.4	23093.1	55173.8	7043.6	8683.34	7615.97	10312.4	19489.3	11577.7	-	-
MWSHY0064	625.17	317.07	624.169	C28H32O16	[M+H]+	Isorhamnetin-3-O-neohesperidoside*	Flavonoids	Flavonols	55033-90-4	3	80524.7	264953	60622.2	15406.3	19213.7	9347.63	44078.3	122015	91824.5	34245.9	26479	14654.2	724440	79517.2	785534	41238.5	68486.4	89942.1	-	-
Hmdp001794	769.09	303.05	768.117	C35H28O20	[M+H]+	Quercetin-3-O-(2'',3''-O-digalloyl)-glucoside	Flavonoids	Flavonols	-	3	850.993	3543.36	661.526	979.423	5137.09	9	9	9	9	2313.69	6685.85	8082.1	4139.96	5208.52	3679.69	12005.6	8131.13	5609.33	-	-
MWSslk254	595.17	287.06	594.159	C27H30O15	[M+H]+	Kaempferol-3-O-glucorhamnoside*	Flavonoids	Flavonols	40437-72-7	3	12285.9	9556.28	10401.4	24233.4	7773.86	5794.14	2767.24	7191.28	32765.8	34709.9	68809.1	19846.8	212310	17102.9	459379	53027.9	57935	25116.1	-	-
pmn001642	503.08	459.1	504.09	C23H20O13	[M-H]-	Kaempferol-3-O-(2''-O-acetyl)glucuronide	Flavonoids	Flavonols	-	3	106856	410364	225404	388745	401065	152311	189223	52145.5	73317	195075	65398.5	192702	196767	118427	30984.3	110806	171568	77385.5	-	-
Hmmp002121	469.12	317.08	468.069	C23H16O11	[M+H]+	Isorhamnetin-3-O-gallate	Flavonoids	Flavonols	-	3	3315.02	8066.37	1926.99	6815.8	7477.35	4468.06	18956.7	1654.41	6731.12	14970	12718.7	40844.9	69894.2	103372	65274.6	14838.3	16733.9	5630.01	-	-
mws0034	457.08	169.01	458.085	C22H18O11	[M-H]-	Epigallocatechin-3-gallate*	Flavonoids	Flavanols	989-51-5	2	38409.5	586176	44376	45904.5	10680.3	111144	14521.3	10944.7	247586	27173.6	15899.6	13701.3	31039.7	15646.9	114312	102202	101549	90589.7	C09731	-
HJN041	451.12	289.07	452.132	C21H24O11	[M-H]-	Epicatechin glucoside	Flavonoids	Flavanols	-	3	5205.3	44655.1	1764.41	6723.34	30397.3	3366.91	98583	589721	1.55837e+06	45602.6	68082.6	126552	9947.02	20470.1	6287.61	100241	93504	109700	-	-
mws0355	441.08	169.01	442.09	C22H18O10	[M-H]-	Catechin gallate	Flavonoids	Flavanols	130405-40-2	2	16179.5	600759	48774.6	47535.1	6503.37	59378.7	4368.86	3496.89	48922.2	5203.95	9413.57	15682.2	29305.8	18643.1	168039	79601.9	76371.3	92059.7	-	-
mws2220	457.08	169.01	458.085	C22H18O11	[M-H]-	Gallocatechin 3-O-gallate*	Flavonoids	Flavanols	5127-64-0	2	58741	667568	78175	76102.1	5419.59	146064	8149.13	11216.1	270020	10229.9	33491.7	14954.3	22366.3	15748.2	123254	116938	91154.5	85416.6	-	-

## Sheet: Table S2
Table S2.Gene expression of key enzymes in flavonoid biosynthesis pathway.
NAME	Transcript	FT	LT	ST	fRT	mRT
Pj4CL1	GWHTBEIH054179.1	0.426636	2.31616	0.295119	0.928595	0
Pj4CL2	GWHTBEIH100117.1	36.6015	59.1097	43.2593	22.046	9.46884
Pj4CL3	GWHTBEIH125227.1	1.38532	0.428266	2.9026	2.09101	21.3455
Pj4CL4	GWHTBEIH138321.1	93.888	49.4573	94.1767	77.5251	88.5411
PjPAL1	GWHTBEIH003137.1	7.9726	14.0146	11.4672	10.0848	10.5443
PjPAL2	GWHTBEIH045299.1	0.408441	0.6812	1.04097	0.309977	0
PjPAL3	GWHTBEIH058371.1	61.3676	127.755	323.281	276.308	102.021
PjPAL4	GWHTBEIH069181.1	3.22242	2.83513	4.80546	2.7539	5.62304
PjANS1	GWHTBEIH019829.1	2.88247	2.3049	2.43413	3.05862	2.44014
PjANS2	GWHTBEIH024847.1	13.4573	11.7814	20.4367	12.0077	12.2488
PjANS3	GWHTBEIH118399.1	124.57	214.773	146.06	105.954	150.729
PjC4H1	GWHTBEIH060315.1	1.66268	3.53622	2.39405	1.25262	2.09507
PjC4H2	GWHTBEIH060369.1	0.0416203	1.55565	0.403995	0.613825	0
PjC4H3	GWHTBEIH066775.1	2.33218	0.156302	0.31591	1.03603	1.66942
PjCHI1	GWHTBEIH007807.1	28.1756	24.6206	19.5446	12.0971	26.0043
PjCHI2	GWHTBEIH007897.1	20.1548	127.194	23.1883	4.96905	7.29214
PjCHI3	GWHTBEIH015623.1	37.7343	135.807	56.8611	18.581	19.6054
PjCHR1	GWHTBEIH029505.1	2.75219	1.26196	2.66742	2.39905	1.71455
PjCHR2	GWHTBEIH034515.1	22.3931	11.6499	13.4535	0.0594157	4.14067
PjCHS1	GWHTBEIH109365.1	2.01666	2.50371	2.04006	0.75462	0.804582
PjCHS2	GWHTBEIH116117.1	5.81827	17.7506	8.93729	2.99754	4.14622
PjCHS3	GWHTBEIH122581.1	38.8793	71.9835	61.9702	14.8634	5.92838
PjCHS4	GWHTBEIH075197.1	9.4863	6.57748	6.84231	3.24226	4.01644
PjCHS5	GWHTBEIH075199.1	10.3843	0.02338	0.200402	0.130466	0.175441
PjCHS6	GWHTBEIH079981.1	2.06677	0.756074	0.49911	0.807021	0.608
PjCHS7	GWHTBEIH079983.1	4.44519	11.0075	7.47701	5.91489	9.23883
PjCYP1	GWHTBEIH006591.1	20.598	19.5134	27.4124	9.82953	16.9554
PjCYP2	GWHTBEIH012687.1	0.53189	0.25022	0.551524	1.03652	0.417364
PjCYP3	GWHTBEIH012715.1	2.5421	0.0822037	0.055482	0.112343	0.032758
PjCYP4	GWHTBEIH012737.1	0	0	2.03489	3.84113	0.468106
PjCYP5	GWHTBEIH014787.1	0.951251	0.654168	0.318969	0.416544	0.325798
PjCYP6	GWHTBEIH046523.1	12.7409	9.96289	11.0037	7.05969	9.50032
PjCYP7	GWHTBEIH098979.1	6.39685	38.4062	9.46611	3.46269	2.48922
PjCYP8	GWHTBEIH117457.1	2.60086	0.835926	2.21206	1.35658	0.738208
PjCYP9	GWHTBEIH123735.1	13.8777	17.8346	17.1802	32.2972	16.3042
PjCYP10	GWHTBEIH136231.1	1.48238	2.90939	1.41144	1.33076	0.433228
PjCYP11	GWHTBEIH136235.1	15.6427	31.5811	14.8627	9.15871	12.0353
PjCYP12	GWHTBEIH143163.1	2.0585	0.0169767	3.47044	7.00231	0.091132
PjCYP13	GWHTBEIH003959.1	0.953884	0.754029	1.06856	1.45033	0.11836
PjCYP14	GWHTBEIH015173.1	9.22414	10.8445	7.89434	5.98358	4.09364
PjDFR1	GWHTBEIH067281.1	0.595502	0.273454	1.20064	0.267131	0.204209
PjDFR2	GWHTBEIH093347.1	0.797236	3.30647	2.53904	3.16041	1.52106
PjDFR3	GWHTBEIH100965.1	0.456228	0.171112	0.774007	0.468585	0.146675
PjDFR4	GWHTBEIH107621.1	15.1165	3.20039	8.1856	6.28545	21.3933
PjF3H1	GWHTBEIH000119.1	6.10891	17.1922	8.85308	3.7914	3.02286
PjF3H2	GWHTBEIH000733.1	24.3836	46.6803	37.0939	17.3659	10.8269
PjF3H3	GWHTBEIH007935.1	33.2317	13.4884	34.7994	33.1765	55.5593
PjF3'H1	GWHTBEIH020241.1	5.4653	2.97767	3.87987	3.45084	2.07937
PjF3'H2	GWHTBEIH112783.1	4.75843	5.58704	2.52291	1.37959	0.170554
PjF3'H3	GWHTBEIH112785.1	0.504274	0.904363	0.753298	0.271772	0
PjFLS1	GWHTBEIH103663.1	3.91556	0.706705	0.117074	0.509496	0
PjFLS2	GWHTBEIH103687.1	10.9108	7.29024	7.36468	5.70256	14.582
PjUGT1	GWHTBEIH001475.1	13.9139	21.1821	16.9746	13.3382	10.8925
PjUGT2	GWHTBEIH009013.1	108.828	75.4736	104.17	98.9909	124.029
PjUGT3	GWHTBEIH083581.1	8.15649	4.82632	4.90957	5.70818	6.9273
PjUGT4	GWHTBEIH088841.1	22.8427	14.3154	33.9998	34.4699	99.7104
PjUGT5	GWHTBEIH088843.1	0.126445	0	0.138295	1.88628	0.050962
PjUGT6	GWHTBEIH096621.1	3.39683	2.04487	4.79902	0.983726	0.900976

## Sheet: Table S3
Table S3. Screening of key transcription factors in WGCNA.
module	Gene	Transcript	Description	PFAMs
coral1	GWHGBEIH014581.1	GWHTBEIH029159.1	WRKY transcription factor	WRKY
coral1	GWHGBEIH022013.1	GWHTBEIH044019.1	THO complex subunit	WD40
coral1	GWHGBEIH039389.1	GWHTBEIH078771.1	Transcription factor	HLH
coral1	GWHGBEIH032492.1	GWHTBEIH064977.1	transcription factor	AP2
chocolate4	GWHGBEIH035598.1	GWHTBEIH071189.1	WRKY transcription factor	WRKY
chocolate4	GWHGBEIH004818.1	GWHTBEIH009635.1	WD repeat domain phosphoinositide-interacting protein	WD40
chocolate4	GWHGBEIH026809.1	GWHTBEIH053611.1	WD domain, G-beta repeat	WD40
chocolate4	GWHGBEIH050350.1	GWHTBEIH100691.1	Transcription factor	HLH
chocolate4	GWHGBEIH000305.1	GWHTBEIH000609.1	Ocs element-binding factor	bZIP_1
thistle3	GWHGBEIH006398.1	GWHTBEIH012795.1	DNA-binding domain in plant proteins such as APETALA2 and EREBPs	AP2
thistle3	GWHGBEIH015679.1	GWHTBEIH031351.1	DNA-binding domain in plant proteins such as APETALA2 and EREBPs	AP2
thistle3	GWHGBEIH026859.1	GWHTBEIH053711.1	Ethylene-responsive transcription factor-like protein	AP2
thistle3	GWHGBEIH028039.1	GWHTBEIH056071.1	transcription factor	AP2
thistle3	GWHGBEIH049966.1	GWHTBEIH099923.1	DNA-binding domain in plant proteins such as APETALA2 and EREBPs	AP2
thistle3	GWHGBEIH051107.1	GWHTBEIH102205.1	ethylene-responsive transcription factor	AP2
thistle3	GWHGBEIH017201.1	GWHTBEIH034395.1	bHLH-MYC and R2R3-MYB transcription factors N-terminal	bHLH-MYC_N
thistle3	GWHGBEIH048269.1	GWHTBEIH096531.1	helix loop helix domain	HLH
thistle3	GWHGBEIH051409.1	GWHTBEIH102809.1	Transcription factor	HLH
thistle3	GWHGBEIH026879.1	GWHTBEIH053751.1	transcription factor	HLH
thistle3	GWHGBEIH060613.1	GWHTBEIH121213.1	basic region leucin zipper	bZIP_1
thistle3	GWHGBEIH000962.1	GWHTBEIH001923.1	light-inducible protein	bZIP_1,bZIP_C
thistle3	GWHGBEIH021503.1	GWHTBEIH042999.1	basic region leucin zipper	bZIP_2
thistle3	GWHGBEIH012077.1	GWHTBEIH024153.1	Myb family transcription factor	Myb_CC_LHEQLE,Myb_DNA-binding
thistle3	GWHGBEIH044418.1	GWHTBEIH088829.1	At2g29880-like	Myb_DNA-bind_3
thistle3	GWHGBEIH031722.1	GWHTBEIH063437.1	Transcription factor tfiiib component	Myb_DNA-bind_7
thistle3	GWHGBEIH000892.1	GWHTBEIH001783.1	Transcription factor	Myb_DNA-binding
thistle3	GWHGBEIH007656.1	GWHTBEIH015311.1	Myb-like DNA-binding domain	Myb_DNA-binding
thistle3	GWHGBEIH025609.1	GWHTBEIH051211.1	Transcription factor	Myb_DNA-binding
thistle3	GWHGBEIH025624.1	GWHTBEIH051241.1	transcription factor	Myb_DNA-binding
thistle3	GWHGBEIH040470.1	GWHTBEIH080933.1	Transcription factor	Myb_DNA-binding
thistle3	GWHGBEIH040972.1	GWHTBEIH081937.1	transcription factor	Myb_DNA-binding
thistle3	GWHGBEIH042148.1	GWHTBEIH084289.1	zinc finger	Myb_DNA-binding
thistle3	GWHGBEIH019489.1	GWHTBEIH038971.1	WD domain, G-beta repeat	WD40
thistle3	GWHGBEIH022030.1	GWHTBEIH044053.1	fertilization-independent endosperm	WD40
thistle3	GWHGBEIH024015.1	GWHTBEIH048023.1	U3 small nucleolar RNA-associated protein 18 homolog	WD40
thistle3	GWHGBEIH053375.1	GWHTBEIH106739.1	WD40 repeats	WD40
thistle3	GWHGBEIH056191.1	GWHTBEIH112369.1	Vegetative incompatibility protein	WD40
thistle3	GWHGBEIH063002.1	GWHTBEIH125991.1	fertilization-independent endosperm	WD40
thistle3	GWHGBEIH002247.1	GWHTBEIH004493.1	Protein TRANSPARENT TESTA GLABRA	WD40
thistle3	GWHGBEIH027604.1	GWHTBEIH055201.1	WRKY Transcription Factor	WRKY
thistle3	GWHGBEIH040933.1	GWHTBEIH081859.1	WRKY transcription factor	WRKY
thistle3	GWHGBEIH004881.1	GWHTBEIH009761.1	WRKY Transcription Factor	Plant_zn_clust,WRKY
pink4	GWHGBEIH046533.1	GWHTBEIH093059.1	bZIP transcription factor family protein	bZIP_1,bZIP_2
pink4	GWHGBEIH044080.1	GWHTBEIH088153.1	Scarecrow-like protein	GRAS
pink4	GWHGBEIH016496.1	GWHTBEIH032985.1	Transcription factor	Myb_DNA-binding
pink4	GWHGBEIH022195.1	GWHTBEIH044383.1	transcription factor	Myb_DNA-binding
pink4	GWHGBEIH025382.1	GWHTBEIH050757.1	SANT SWI3, ADA2, N-CoR and TFIIIB'' DNA-binding domains	Myb_DNA-binding
pink4	GWHGBEIH038456.1	GWHTBEIH076905.1	transcription factor	Myb_DNA-binding
pink4	GWHGBEIH041655.1	GWHTBEIH083303.1	WRKY Transcription Factor	WRKY
brown	GWHGBEIH004135.1	GWHTBEIH008269.1	Ethylene-responsive transcription factor 3	AP2
brown	GWHGBEIH019951.1	GWHTBEIH039895.1	ethylene-responsive transcription factor	AP2
brown	GWHGBEIH025702.1	GWHTBEIH051397.1	Ethylene-responsive transcription factor	AP2
brown	GWHGBEIH036651.1	GWHTBEIH073295.1	AP2-like ethylene-responsive transcription factor	AP2
brown	GWHGBEIH041787.1	GWHTBEIH083567.1	Pathogenesis-related genes transcriptional activator PTI5-like	AP2
brown	GWHGBEIH046382.1	GWHTBEIH092757.1	transcription factor	AP2
brown	GWHGBEIH071586.1	GWHTBEIH143151.1	AP2-like ethylene-responsive transcription factor	AP2
brown	GWHGBEIH014610.1	GWHTBEIH029217.1	ethylene-responsive transcription factor	AP2
brown	GWHGBEIH029253.1	GWHTBEIH058499.1	Ethylene-responsive transcription factor RAP2-7-like isoform X1	AP2
brown	GWHGBEIH038893.1	GWHTBEIH077779.1	transcription factor	AP2
brown	GWHGBEIH046912.1	GWHTBEIH093817.1	Dehydration-responsive element-binding protein	AP2
brown	GWHGBEIH054100.1	GWHTBEIH108189.1	Floral homeotic protein APETALA	AP2
brown	GWHGBEIH063817.1	GWHTBEIH127621.1	ethylene-responsive transcription factor	AP2
brown	GWHGBEIH066205.1	GWHTBEIH132397.1	transcription factor	AP2
brown	GWHGBEIH006496.1	GWHTBEIH012991.1	ethylene-responsive transcription factor	AP2
brown	GWHGBEIH013964.1	GWHTBEIH027925.1	ethylene-responsive transcription factor	AP2
brown	GWHGBEIH017791.1	GWHTBEIH035575.1	DNA-binding domain in plant proteins such as APETALA2 and EREBPs	AP2
brown	GWHGBEIH043723.1	GWHTBEIH087439.1	transcription factor	AP2
brown	GWHGBEIH045713.1	GWHTBEIH091419.1	DNA-binding domain in plant proteins such as APETALA2 and EREBPs	AP2
brown	GWHGBEIH046417.1	GWHTBEIH092827.1	transcription factor	AP2
brown	GWHGBEIH050827.1	GWHTBEIH101645.1	Floral homeotic protein APETALA	AP2
brown	GWHGBEIH054127.1	GWHTBEIH108243.1	ethylene-responsive transcription factor	AP2
brown	GWHGBEIH057949.1	GWHTBEIH115885.1	ethylene-responsive transcription factor	AP2
brown	GWHGBEIH034725.1	GWHTBEIH069443.1	basic region leucin zipper	bZIP_1
brown	GWHGBEIH039770.1	GWHTBEIH079533.1	transcription factor	bZIP_1
brown	GWHGBEIH054219.1	GWHTBEIH108427.1	Basic leucine zipper	bZIP_1
brown	GWHGBEIH055475.1	GWHTBEIH110939.1	transcription factor	bZIP_1
brown	GWHGBEIH054019.1	GWHTBEIH108027.1	basic region leucin zipper	bZIP_1,bZIP_2
brown	GWHGBEIH069490.1	GWHTBEIH138963.1	Belongs to the GRAS family	DELLA,GRAS
brown	GWHGBEIH044134.1	GWHTBEIH088261.1	Belongs to the GRAS family	GRAS
brown	GWHGBEIH050522.1	GWHTBEIH101035.1	GRAS domain family	GRAS
brown	GWHGBEIH021575.1	GWHTBEIH043143.1	Belongs to the GRAS family	GRAS
brown	GWHGBEIH002369.1	GWHTBEIH004737.1	helix loop helix domain	HLH
brown	GWHGBEIH007501.1	GWHTBEIH015001.1	transcription factor	HLH
brown	GWHGBEIH058911.1	GWHTBEIH117809.1	transcription factor	HLH
brown	GWHGBEIH070323.1	GWHTBEIH140627.1	transcription factor	HLH
brown	GWHGBEIH072071.1	GWHTBEIH144119.1	transcription factor	HLH
brown	GWHGBEIH053674.1	GWHTBEIH107337.1	Transcription factor	HLH
brown	GWHGBEIH062850.1	GWHTBEIH125687.1	transcription factor	HLH
brown	GWHGBEIH020538.1	GWHTBEIH041069.1	transcription factor	HLH
brown	GWHGBEIH051627.1	GWHTBEIH103245.1	helix loop helix domain	HLH
brown	GWHGBEIH000236.1	GWHTBEIH000471.1	transcription factor	HLH
brown	GWHGBEIH005034.1	GWHTBEIH010067.1	Transcription factor	HLH
brown	GWHGBEIH065246.1	GWHTBEIH130479.1	transcription factor	HLH,bHLH-MYC_N
brown	GWHGBEIH009670.1	GWHTBEIH019339.1	transcription factor	HLH,bHLH-MYC_N
brown	GWHGBEIH005734.1	GWHTBEIH011467.1	MYB family transcription factor	Myb_CC_LHEQLE,Myb_DNA-binding
brown	GWHGBEIH007897.1	GWHTBEIH015793.1	MYB-CC type transfactor, LHEQLE motif	Myb_CC_LHEQLE,Myb_DNA-binding
brown	GWHGBEIH015885.1	GWHTBEIH031763.1	Myb family transcription factor	Myb_CC_LHEQLE,Myb_DNA-binding
brown	GWHGBEIH027485.1	GWHTBEIH054963.1	MYB family transcription factor	Myb_CC_LHEQLE,Myb_DNA-binding
brown	GWHGBEIH030389.1	GWHTBEIH060771.1	-	Myb_DNA-bind_3
brown	GWHGBEIH055464.1	GWHTBEIH110917.1	-	Myb_DNA-bind_3
brown	GWHGBEIH060576.1	GWHTBEIH121139.1	Myb/SANT-like DNA-binding domain	Myb_DNA-bind_4
brown	GWHGBEIH069727.1	GWHTBEIH139435.1	Myb-like DNA-binding domain	Myb_DNA-bind_6,Myb_DNA-binding
brown	GWHGBEIH036728.1	GWHTBEIH073449.1	SANT SWI3, ADA2, N-CoR and TFIIIB'' DNA-binding domains	Myb_DNA-bind_6,Myb_DNA-binding
brown	GWHGBEIH005393.1	GWHTBEIH010785.1	TSL-kinase interacting protein	Myb_DNA-binding
brown	GWHGBEIH023652.1	GWHTBEIH047297.1	RADIALIS-like	Myb_DNA-binding
brown	GWHGBEIH026967.1	GWHTBEIH053927.1	transcription factor	Myb_DNA-binding
brown	GWHGBEIH030658.1	GWHTBEIH061309.1	Myb-related protein	Myb_DNA-binding
brown	GWHGBEIH038693.1	GWHTBEIH077379.1	Myb-like DNA-binding domain	Myb_DNA-binding
brown	GWHGBEIH045330.1	GWHTBEIH090653.1	SANT SWI3, ADA2, N-CoR and TFIIIB'' DNA-binding domains	Myb_DNA-binding
brown	GWHGBEIH062816.1	GWHTBEIH125619.1	transcription factor	Myb_DNA-binding
brown	GWHGBEIH006616.1	GWHTBEIH013231.1	transcription factor KAN4	Myb_DNA-binding
brown	GWHGBEIH026340.1	GWHTBEIH052673.1	Transcription factor	Myb_DNA-binding
brown	GWHGBEIH034616.1	GWHTBEIH069225.1	Transcription factor	Myb_DNA-binding
brown	GWHGBEIH048477.1	GWHTBEIH096945.1	Myb-like DNA-binding domain	Myb_DNA-binding
brown	GWHGBEIH064443.1	GWHTBEIH128873.1	Myb-like DNA-binding domain	Myb_DNA-binding
brown	GWHGBEIH069799.1	GWHTBEIH139579.1	SANT SWI3, ADA2, N-CoR and TFIIIB'' DNA-binding domains	Myb_DNA-binding
brown	GWHGBEIH072314.1	GWHTBEIH144605.1	MYB family transcription factor	Myb_DNA-binding
brown	GWHGBEIH021390.1	GWHTBEIH042773.1	radialis-like	Myb_DNA-binding
brown	GWHGBEIH023702.1	GWHTBEIH047397.1	transcription factor	Myb_DNA-binding
brown	GWHGBEIH025639.1	GWHTBEIH051271.1	Transcription factor	Myb_DNA-binding
brown	GWHGBEIH034147.1	GWHTBEIH068287.1	transcription factor	Myb_DNA-binding
brown	GWHGBEIH035489.1	GWHTBEIH070971.1	Myb-like DNA-binding domain	Myb_DNA-binding
brown	GWHGBEIH046875.1	GWHTBEIH093743.1	SANT SWI3, ADA2, N-CoR and TFIIIB'' DNA-binding domains	Myb_DNA-binding
brown	GWHGBEIH061499.1	GWHTBEIH122985.1	Transcription factor MYB98-like	Myb_DNA-binding
brown	GWHGBEIH005201.1	GWHTBEIH010401.1	Transcription factor	Myb_DNA-binding
brown	GWHGBEIH064125.1	GWHTBEIH128237.1	Chlorophyll(Ide) b reductase NOL	Myb_DNA-binding,adh_short
brown	GWHGBEIH047245.1	GWHTBEIH094483.1	Transcriptional activator that binds specific DNA sequence	Myb_DNA-binding,Response_reg
brown	GWHGBEIH022423.1	GWHTBEIH044839.1	Transcriptional activator that binds specific DNA sequence	Myb_DNA-binding,Response_reg
brown	GWHGBEIH001323.1	GWHTBEIH002645.1	WD repeat-containing protein	WD40
brown	GWHGBEIH006480.1	GWHTBEIH012959.1	Protein ROOT INITIATION DEFECTIVE	WD40
brown	GWHGBEIH028935.1	GWHTBEIH057863.1	Topless-related protein 1-like	WD40
brown	GWHGBEIH046353.1	GWHTBEIH092699.1	U3 small nucleolar RNA-associated protein 18 homolog	WD40
brown	GWHGBEIH048258.1	GWHTBEIH096509.1	THO complex subunit	WD40
brown	GWHGBEIH050888.1	GWHTBEIH101767.1	WD repeat-containing protein	WD40
brown	GWHGBEIH053455.1	GWHTBEIH106899.1	-	WD40
brown	GWHGBEIH055821.1	GWHTBEIH111631.1	Protein TRANSPARENT TESTA GLABRA	WD40
brown	GWHGBEIH059220.1	GWHTBEIH118427.1	Vegetative incompatibility protein	WD40
brown	GWHGBEIH060795.1	GWHTBEIH121577.1	WD repeat-containing protein	WD40
brown	GWHGBEIH003651.1	GWHTBEIH007301.1	Protein ROOT INITIATION DEFECTIVE 3-like	WD40
brown	GWHGBEIH019718.1	GWHTBEIH039429.1	Protein pleiotropic regulatory locus	WD40
brown	GWHGBEIH047049.1	GWHTBEIH094091.1	Autophagy-related protein	WD40
brown	GWHGBEIH052680.1	GWHTBEIH105349.1	component of the eukaryotic translation initiation factor 3 (eIF-3) complex, which is involved in protein synthesis of a specialized repertoire of mRNAs and, together with other initiation factors, stimulates binding of mRNA and methionyl-tRNAi to the 40S ribosome. The eIF-3 complex specifically targets and initiates translation of a subset of mRNAs involved in cell proliferation	WD40
brown	GWHGBEIH005134.1	GWHTBEIH010267.1	Topless-related protein	WD40
brown	GWHGBEIH026635.1	GWHTBEIH053263.1	Eukaryotic translation initiation factor eIF2A	WD40
brown	GWHGBEIH033410.1	GWHTBEIH066813.1	fertilization-independent endosperm	WD40
brown	GWHGBEIH041594.1	GWHTBEIH083181.1	P21-activated protein kinase-interacting protein 1-like	WD40
brown	GWHGBEIH062680.1	GWHTBEIH125347.1	Topless-related protein	WD40
brown	GWHGBEIH069386.1	GWHTBEIH138757.1	Periodic tryptophan protein 1 homolog	WD40
brown	GWHGBEIH005051.1	GWHTBEIH010101.1	WD repeat-containing protein	WD40
brown	GWHGBEIH029905.1	GWHTBEIH059803.1	WRKY transcription factor	WRKY
brown	GWHGBEIH017018.1	GWHTBEIH034029.1	WRKY transcription factor	WRKY
brown	GWHGBEIH001112.1	GWHTBEIH002223.1	WRKY transcription factor	Plant_zn_clust,WRKY
brown	GWHGBEIH055901.1	GWHTBEIH111791.1	WRKY transcription factor	Plant_zn_clust,WRKY

## Sheet: Table S4
Table S4. Primers for qRT-PCR of candidate genes in P. japonicus
Gene Name	Forward Sequences (5'-3')	Reverse Sequences (5'-3')	Application
βactin	GGCATCACACTTTCTACAACG	GGCAGGAACATTAAAGGTTTC	qRT-PCR
Pj4CL1	GGCGACACAATCATGGTTCTCC	CTCGGCGGTGGTGTAGAAGG
PjPAL1	CAGAGATAACGGCGGCATTAAGG	ATGCTCTCCATCACCCAGTCAC
PjANS1	TCTTCCCTCCTCGCACCTTTG	TCTCCTGTTCCTGTGGCTGAC
PjC4H1	GACTCTCCGCCTCCGAATGG	AAGCCACCAAGCATTCACCAAG
PjCHI1	TTCAAGGGAGGGGAAAGAGGAAG	AGAGTTGGCTAAGGAGGAGATGG
PjCHS1	TACGGGTGATGGGCTGGATTG	CTGAGTAATAGTCGCAGGCACAC
PjCYP1	GCTGGCACGGACACAACATC	AAGGTCTTGTTCGTCGGCTAAAC
PjFDR1	CACGCACCTTAGCTTGTGGAAG	GCAACATGGAAGACCCCTTGAC
PjF3H1	TCATTGTCTCCAGTCACCTCCAG	TCCATCCTTCGGGCTTGTCG
PjF3'H1	GTTGGACTCGGTTGTTGGTCAG	CGTGGAAGTGAAAGTGGCGTAG
PjFLS1	GCCTCCTTCCGCCGTTAATTAC	ATGCCTCTCAAGCCCAACCC
PjUGT1	TCCAACAAACTAGCCAAGCAAGG	TGAAGGTGATGAGGTCAGGATGG
